# Supplementary material for: [(4E,11E)-5,7,12,14-Tetra­benzyl-7,14-dimethyl-1,4,8,11-tetra­aza­cyclo­tetra­deca-4,11-diene]copper(II) bis(per­chlorate)
Source: Acta Crystallogr Sect E Struct Rep Online. 2011 Oct 22;67(Pt 11):m1581–2. doi: 10.1107/S1600536811042796 (PMC3246995; doi:10.1107/S1600536811042796)
Supplement: Supplementary file 1 [file e-67-m1581-sup1.cif]

##############################################################################
#                                                                            #
# This CIF contains the data in a paper accepted for publication in          #
# Acta Crystallographica Section E. It conforms to the requirements of       #
# Notes for Authors for Acta Crystallographica Section E, and has been       #
# peer reviewed under the auspices of the IUCr Commission on Journals.       #
#                                                                            #
# Full details of the Crystallographic Information File format               #
# are given in the paper "The Crystallographic Information File (CIF):       #
# a New Standard Archive File for Crystallography" by S. R. Hall, F. H.      #
# Allen and I. D. Brown [Acta Cryst. (1991), A47, 655-685].                  #
#                                                                            #
# The current version of the core CIF dictionary is obtainable from          #
# ftp://ftp.iucr.org/pub/cif_core.dic.                                       #
#                                                                            #
# Software is freely available for graphical display of the structure(s)     #
# in this CIF. For information consult the CIF software page                 #
# http://www.iucr.org/resources/cif/software.                                #
#                                                                            #
# This file may be used for bona fide research purposes within the           #
# scientific community so long as proper attribution is given to the journal # 
# article from which it was obtained.                                        #
#                                                                            #
##############################################################################
data_global
_audit_creation_method     SHELXL-97
_journal_date_recd_electronic     2011-10-13
_journal_date_accepted     2011-10-15
_journal_name_full     'Acta Crystallographica, Section E'
_journal_year     2011
_journal_volume     67
_journal_issue     11
_journal_page_first     m1581
_journal_page_last     m1582
_journal_paper_category     QM
_journal_coeditor_code     HB6449
_publ_contact_author_name     ' Edward RT Tiekink '
_publ_contact_author_address
;
Department of Chemistry, University of Malaya,
50603 Kuala Lumpur, Malaysia
;
_publ_contact_author_email
;
edward.tiekink@gmail.com
;
_publ_contact_author_fax     ' +60 3 7967 4193 '
_publ_contact_author_phone     ' +60 3 7967 6775 '
_publ_section_title
;\
[(4<i>E</i>,11<i>E</i>)-5,7,12,14-Tetrabenzyl-7,14-dimethyl-1,4,8,11-\
tetraazacyclotetradeca-4,11-diene]copper(II) bis(perchlorate)
;
loop_
    _publ_author_name
    _publ_author_footnote
    _publ_author_address
    ' Tapashi G. Roy '
;
Additional correspondence author, e-mail: tapashir@yahoo.com.
;
;
Department of Chemistry, University of Chittagong,
Chittagong-4331, Bangladesh
;
    ' Saroj K. S. Hazari ' .
;
Department of Chemistry, University of Chittagong,
Chittagong-4331, Bangladesh
;
    ' Babul C. Nath ' .
;
Department of Chemistry, University of Chittagong,
Chittagong-4331, Bangladesh
;
    'Ng, Seik Weng' .
;
Department of Chemistry, University of Malaya,
50603 Kuala Lumpur, Malaysia and Chemistry Department, Faculty of
Science, King Abdulaziz University, PO Box 80203 Jeddah, Saudi Arabia
;
    'Tiekink, Edward R. T.' .
;
Department of Chemistry, University of Malaya,
50603 Kuala Lumpur, Malaysia
;
_publ_section_synopsis     .
data_I
_audit_creation_method     SHELXL-97
_chemical_name_systematic
;
[(4<i>E</i>,11<i>E</i>)-5,7,12,14-Tetrabenzyl-7,14-dimethyl-
1,4,8,11-tetraazacyclotetradeca-4,11-diene]copper(II) bis(perchlorate)
;
_chemical_name_common     ?
_chemical_formula_moiety     'C40 H48 Cu N4 2+, 2(Cl O4 -)'
_chemical_formula_sum     'C40 H48 Cl2 Cu N4 O8'
_chemical_formula_iupac     '[Cu (C40 H48 N4)] (Cl O4)2'
_chemical_formula_weight     847.26
_chemical_melting_point     ?
_symmetry_cell_setting     monoclinic
_symmetry_space_group_name_H-M     'P 21/n'
_symmetry_space_group_name_Hall     '-P 2yn'
loop_
    _symmetry_equiv_pos_as_xyz
    'x, y, z'
    '-x+1/2, y+1/2, -z+1/2'
    '-x, -y, -z'
    'x-1/2, -y-1/2, z-1/2'
_cell_length_a     10.1170(3)
_cell_length_b     16.6017(4)
_cell_length_c     11.9910(3)
_cell_angle_alpha     90.00
_cell_angle_beta     108.818(3)
_cell_angle_gamma     90.00
_cell_volume     1906.35(9)
_cell_formula_units_Z     2
_cell_measurement_reflns_used     4647
_cell_measurement_theta_min     2.29
_cell_measurement_theta_max     29.32
_cell_measurement_temperature     100(2)
_exptl_crystal_description     prism
_exptl_crystal_colour     light-purple
_exptl_crystal_size_max     0.30
_exptl_crystal_size_mid     0.25
_exptl_crystal_size_min     0.20
_exptl_crystal_density_diffrn     1.476
_exptl_crystal_density_meas     ?
_exptl_crystal_density_method     'not measured'
_exptl_crystal_F_000     886
_exptl_absorpt_coefficient_mu     0.773
_exptl_absorpt_correction_type     multi-scan
_exptl_absorpt_process_details     '(CrysAlis PRO; Agilent, 2010)'
_exptl_absorpt_correction_T_min     0.792
_exptl_absorpt_correction_T_max     1.000
_exptl_special_details
;
;
_diffrn_ambient_temperature     100(2)
_diffrn_radiation_type     MoK\a
_diffrn_radiation_wavelength     0.71073
_diffrn_radiation_source     'SuperNova (Mo) X-ray Source'
_diffrn_radiation_monochromator     Mirror
_diffrn_measurement_device_type
        'Agilent Technologies SuperNova Dual diffractometer with Atlas detector'
_diffrn_measurement_method     '\w scan'
_diffrn_detector_area_resol_mean     10.4041
_diffrn_reflns_number     9806
_diffrn_reflns_av_R_equivalents     0.0237
_diffrn_reflns_av_sigmaI/netI     0.0344
_diffrn_reflns_theta_min     2.30
_diffrn_reflns_theta_max     27.50
_diffrn_reflns_theta_full     27.50
_diffrn_measured_fraction_theta_max     0.970
_diffrn_measured_fraction_theta_full     0.970
_diffrn_reflns_limit_h_min     -11
_diffrn_reflns_limit_h_max     12
_diffrn_reflns_limit_k_min     -21
_diffrn_reflns_limit_k_max     16
_diffrn_reflns_limit_l_min     -15
_diffrn_reflns_limit_l_max     15
_diffrn_standards_number     0
_diffrn_standards_interval_count     0
_diffrn_standards_interval_time     0
_diffrn_standards_decay_%     0
_refine_special_details
;
Refinement of <i>F</i>^2^ against ALL reflections. The weighted <i>R</i>-factor
<i>wR</i> and goodness of fit <i>S</i> are based on <i>F</i>^2^, conventional
<i>R</i>-factors <i>R</i> are based on <i>F</i>, with <i>F</i> set to zero for
negative <i>F</i>^2^. The threshold expression of <i>F</i>^2^ >
\s(<i>F</i>^2^) is used only for calculating <i>R</i>-factors(gt) <i>etc</i>.
and is not relevant to the choice of reflections for refinement.
<i>R</i>-factors based on <i>F</i>^2^ are statistically about twice as large
as those based on <i>F</i>, and <i>R</i>- factors based on ALL data will be
even larger.
;
_reflns_number_total     4253
_reflns_number_gt     3707
_reflns_threshold_expression     I>2\s(I)
_refine_ls_structure_factor_coef     Fsqd
_refine_ls_matrix_type     full
_refine_ls_R_factor_all     0.0695
_refine_ls_R_factor_gt     0.0591
_refine_ls_wR_factor_gt     0.1392
_refine_ls_wR_factor_ref     0.1453
_refine_ls_goodness_of_fit_ref     1.083
_refine_ls_restrained_S_all     1.100
_refine_ls_number_reflns     4253
_refine_ls_number_parameters     251
_refine_ls_number_restraints     15
_refine_ls_hydrogen_treatment     constr
_refine_ls_weighting_scheme     calc
_refine_ls_weighting_details
         'calc w=1/[\s^2^(Fo^2^)+(0.0495P)^2^+4.3222P] where P=(Fo^2^+2Fc^2^)/3'
_atom_sites_solution_hydrogens     geom
_atom_sites_solution_primary     direct
_atom_sites_solution_secondary     difmap
_refine_ls_shift/su_max     0.000
_refine_ls_shift/su_mean     0.000
_refine_diff_density_max     0.637
_refine_diff_density_min     -1.079
_refine_ls_extinction_method     none
_refine_ls_extinction_coef     ?
loop_
    _atom_type_symbol
    _atom_type_description
    _atom_type_scat_dispersion_real
    _atom_type_scat_dispersion_imag
    _atom_type_scat_source
    'C' 'C' 0.0033 0.0016
                         'International Tables Vol C Tables 4.2.6.8 and 6.1.1.4'
    'H' 'H' 0.0000 0.0000
                         'International Tables Vol C Tables 4.2.6.8 and 6.1.1.4'
    'N' 'N' 0.0061 0.0033
                         'International Tables Vol C Tables 4.2.6.8 and 6.1.1.4'
    'O' 'O' 0.0106 0.0060
                         'International Tables Vol C Tables 4.2.6.8 and 6.1.1.4'
    'Cl' 'Cl' 0.1484 0.1585
                         'International Tables Vol C Tables 4.2.6.8 and 6.1.1.4'
    'Cu' 'Cu' 0.3201 1.2651
                         'International Tables Vol C Tables 4.2.6.8 and 6.1.1.4'
_computing_data_collection     'CrysAlis PRO (Agilent, 2010)'
_computing_cell_refinement     'CrysAlis PRO (Agilent, 2010)'
_computing_data_reduction     'CrysAlis PRO (Agilent, 2010)'
_computing_structure_solution     'SHELXS97 (Sheldrick, 2008)'
_computing_structure_refinement     'SHELXL97 (Sheldrick, 2008)'
_computing_molecular_graphics
;
ORTEP-3 (Farrugia, 1997) and DIAMOND (Brandenburg, 2006)
;
_computing_publication_material     'publCIF (Westrip, 2010)'
loop_
    _atom_site_type_symbol
    _atom_site_label
    _atom_site_fract_x
    _atom_site_fract_y
    _atom_site_fract_z
    _atom_site_U_iso_or_equiv
    _atom_site_adp_type
    _atom_site_calc_flag
    _atom_site_refinement_flags
    _atom_site_occupancy
    _atom_site_symmetry_multiplicity
    _atom_site_disorder_assembly
    _atom_site_disorder_group
    Cu Cu 0.5000 0.5000 0.5000 0.0368(2) Uani d SD 1 2 . .
    Cl Cl1 0.85496(8) 0.59569(5) 0.64594(7) 0.0320(2) Uani d . 1 1 . .
    O O1 0.7221(2) 0.59629(15) 0.5522(2) 0.0349(6) Uani d . 1 1 . .
    O O2 0.8616(3) 0.52613(18) 0.7184(3) 0.0520(8) Uani d . 1 1 . .
    O O3 0.9641(3) 0.5963(2) 0.5963(3) 0.0660(10) Uani d . 1 1 . .
    O O4 0.8647(3) 0.66693(18) 0.7171(2) 0.0492(7) Uani d . 1 1 . .
    N N1 0.4748(5) 0.4782(3) 0.6587(3) 0.0245(10) Uani d PDU 0.570(6) 1 . 1
    H H1 0.4019 0.4462 0.6445 0.029 Uiso calc PR 0.570(6) 1 . 1
    N N2 0.6240(3) 0.40479(15) 0.5342(2) 0.0239(5) Uani d . 1 1 . .
    C C1 0.6015(5) 0.4282(3) 0.7295(4) 0.0277(11) Uani d PDU 0.570(6) 1 . 1
    H H1A 0.6845 0.4631 0.7610 0.033 Uiso calc PR 0.570(6) 1 . 1
    H H1B 0.5825 0.4011 0.7964 0.033 Uiso calc PR 0.570(6) 1 . 1
    C C2 0.6264(3) 0.36629(19) 0.6456(3) 0.0261(7) Uani d D 1 1 . .
    H H2A 0.7181 0.3401 0.6825 0.031 Uiso calc PR 0.570(6) 1 . 1
    H H2B 0.5533 0.3242 0.6294 0.031 Uiso calc PR 0.570(6) 1 . 1
    H H2C 0.7195 0.3726 0.7058 0.031 Uiso calc PR 0.430(6) 1 . 2
    H H2D 0.6056 0.3081 0.6334 0.031 Uiso calc PR 0.430(6) 1 . 2
    C C3 0.7012(3) 0.3815(2) 0.4734(3) 0.0257(6) Uani d . 1 1 . .
    C C4 0.7948(3) 0.3080(2) 0.4994(3) 0.0282(7) Uani d . 1 1 . .
    H H4A 0.8072 0.2883 0.5800 0.034 Uiso calc R 1 1 . .
    H H4B 0.8878 0.3221 0.4943 0.034 Uiso calc R 1 1 . .
    C C5 0.7277(3) 0.2425(2) 0.4096(3) 0.0281(7) Uani d . 1 1 . .
    C C6 0.6296(4) 0.1915(2) 0.4294(3) 0.0352(8) Uani d . 1 1 . .
    H H6 0.6083 0.1955 0.5008 0.042 Uiso calc R 1 1 . .
    C C7 0.5617(4) 0.1344(2) 0.3456(4) 0.0399(9) Uani d . 1 1 . .
    H H7 0.4942 0.0999 0.3601 0.048 Uiso calc R 1 1 . .
    C C8 0.5919(4) 0.1277(2) 0.2413(3) 0.0379(8) Uani d . 1 1 . .
    H H8 0.5445 0.0892 0.1836 0.045 Uiso calc R 1 1 . .
    C C9 0.6922(4) 0.1776(2) 0.2218(3) 0.0374(8) Uani d . 1 1 . .
    H H9 0.7144 0.1728 0.1510 0.045 Uiso calc R 1 1 . .
    C C10 0.7604(3) 0.2349(2) 0.3059(3) 0.0309(7) Uani d . 1 1 . .
    H H10 0.8294 0.2687 0.2923 0.037 Uiso calc R 1 1 . .
    C C11 0.7003(4) 0.4281(2) 0.3652(3) 0.0316(7) Uani d . 1 1 . .
    H H11A 0.7518 0.3964 0.3226 0.038 Uiso calc R 1 1 . .
    H H11B 0.7527 0.4789 0.3911 0.038 Uiso calc R 1 1 . .
    C C12 0.5570(4) 0.4493(2) 0.2784(3) 0.0303(7) Uani d . 1 1 . .
    C C13 0.5729(4) 0.4799(2) 0.1621(3) 0.0354(8) Uani d . 1 1 . .
    H H13A 0.4791 0.4937 0.1074 0.042 Uiso calc R 1 1 . .
    H H13B 0.6288 0.5301 0.1784 0.042 Uiso calc R 1 1 . .
    C C14 0.4581(3) 0.3778(3) 0.2546(3) 0.0391(9) Uani d . 1 1 . .
    H H14A 0.3668 0.3939 0.2004 0.059 Uiso calc R 1 1 . .
    H H14B 0.4477 0.3591 0.3288 0.059 Uiso calc R 1 1 . .
    H H14C 0.4962 0.3341 0.2191 0.059 Uiso calc R 1 1 . .
    C C15 0.6410(4) 0.42125(19) 0.1011(3) 0.0280(7) Uani d . 1 1 . .
    C C16 0.5637(3) 0.36046(19) 0.0285(3) 0.0268(7) Uani d . 1 1 . .
    H H16 0.4664 0.3561 0.0163 0.032 Uiso calc R 1 1 . .
    C C17 0.6273(3) 0.3066(2) -0.0260(3) 0.0287(7) Uani d . 1 1 . .
    H H17 0.5736 0.2650 -0.0742 0.034 Uiso calc R 1 1 . .
    C C18 0.7686(4) 0.3126(2) -0.0109(3) 0.0316(7) Uani d . 1 1 . .
    H H18 0.8120 0.2756 -0.0485 0.038 Uiso calc R 1 1 . .
    C C19 0.8455(4) 0.3731(2) 0.0598(3) 0.0366(8) Uani d . 1 1 . .
    H H19 0.9421 0.3784 0.0698 0.044 Uiso calc R 1 1 . .
    C C20 0.7815(3) 0.42676(17) 0.1166(2) 0.0331(8) Uani d . 1 1 . .
    H H20 0.8358 0.4674 0.1665 0.040 Uiso calc R 1 1 . .
    N N1' 0.5452(3) 0.49931(17) 0.6741(2) 0.0245(10) Uani d PRD 0.43 1 . 2
    H H1' 0.6332 0.5119 0.7103 0.029 Uiso calc PR 0.430(6) 1 . 2
    C C1' 0.5178(3) 0.40711(17) 0.6846(2) 0.0277(11) Uani d PRD 0.43 1 . 2
    H H1'1 0.5276 0.3925 0.7670 0.033 Uiso calc PR 0.430(6) 1 . 2
    H H1'2 0.4230 0.3922 0.6333 0.033 Uiso calc PR 0.430(6) 1 . 2
loop_
    _atom_site_aniso_label
    _atom_site_aniso_U_11
    _atom_site_aniso_U_22
    _atom_site_aniso_U_33
    _atom_site_aniso_U_12
    _atom_site_aniso_U_13
    _atom_site_aniso_U_23
    Cu 0.0564(4) 0.0281(3) 0.0199(3) 0.0258(3) 0.0039(3) 0.0029(2)
    Cl1 0.0177(4) 0.0351(4) 0.0413(4) -0.0034(3) 0.0068(3) 0.0122(4)
    O1 0.0232(12) 0.0389(14) 0.0379(13) 0.0015(10) 0.0034(10) -0.0016(11)
    O2 0.0465(17) 0.0398(15) 0.0623(19) -0.0023(13) 0.0074(14) 0.0250(14)
    O3 0.0303(15) 0.092(3) 0.087(2) -0.0031(16) 0.0339(16) 0.013(2)
    O4 0.0510(17) 0.0442(16) 0.0411(15) -0.0104(13) -0.0008(13) 0.0021(13)
    N1 0.023(2) 0.022(2) 0.0222(18) 0.0091(17) -0.0004(19) 0.0010(15)
    N2 0.0225(12) 0.0202(12) 0.0252(12) 0.0015(10) 0.0024(10) 0.0019(10)
    C1 0.025(2) 0.034(3) 0.026(2) 0.013(2) 0.0118(18) 0.012(2)
    C2 0.0249(15) 0.0244(15) 0.0294(16) 0.0057(12) 0.0091(13) 0.0081(13)
    C3 0.0182(14) 0.0273(16) 0.0282(15) -0.0013(12) 0.0030(12) 0.0037(13)
    C4 0.0182(14) 0.0398(18) 0.0266(15) 0.0081(13) 0.0075(12) 0.0064(14)
    C5 0.0245(15) 0.0303(17) 0.0304(16) 0.0158(13) 0.0100(13) 0.0096(14)
    C6 0.0354(19) 0.0325(18) 0.0418(19) 0.0103(15) 0.0183(16) 0.0068(16)
    C7 0.038(2) 0.0305(18) 0.054(2) 0.0072(15) 0.0194(18) 0.0029(17)
    C8 0.039(2) 0.0277(17) 0.042(2) 0.0112(15) 0.0063(16) 0.0020(16)
    C9 0.042(2) 0.039(2) 0.0307(17) 0.0218(16) 0.0109(15) 0.0106(16)
    C10 0.0245(16) 0.0341(18) 0.0361(17) 0.0140(13) 0.0127(13) 0.0116(15)
    C11 0.0306(17) 0.0320(17) 0.0278(16) -0.0083(14) 0.0033(13) 0.0067(14)
    C12 0.0353(18) 0.0277(16) 0.0266(15) 0.0127(14) 0.0081(13) 0.0019(13)
    C13 0.051(2) 0.0247(16) 0.0234(16) 0.0058(15) 0.0021(15) 0.0004(13)
    C14 0.0204(16) 0.066(3) 0.0304(17) -0.0019(16) 0.0080(13) -0.0073(18)
    C15 0.0372(18) 0.0224(15) 0.0204(14) 0.0005(13) 0.0035(13) 0.0043(12)
    C16 0.0258(15) 0.0268(16) 0.0243(15) -0.0018(13) 0.0030(12) 0.0009(13)
    C17 0.0320(17) 0.0268(16) 0.0258(15) -0.0046(13) 0.0072(13) -0.0018(13)
    C18 0.0318(17) 0.0381(19) 0.0268(16) -0.0006(15) 0.0120(14) 0.0002(15)
    C19 0.0298(17) 0.051(2) 0.0269(16) -0.0090(16) 0.0058(14) -0.0010(16)
    C20 0.0376(19) 0.0343(18) 0.0235(15) -0.0129(15) 0.0046(14) -0.0011(14)
    N1' 0.023(2) 0.022(2) 0.0222(18) 0.0091(17) -0.0004(19) 0.0010(15)
    C1' 0.025(2) 0.034(3) 0.026(2) 0.013(2) 0.0118(18) 0.012(2)
_geom_special_details
;
All e.s.d.'s (except the e.s.d. in the dihedral angle between two l.s. planes)
are estimated using the full covariance matrix. The cell e.s.d.'s are taken
into account individually in the estimation of e.s.d.'s in distances, angles
and torsion angles; correlations between e.s.d.'s in cell parameters are only
used when they are defined by crystal symmetry. An approximate (isotropic)
treatment of cell e.s.d.'s is used for estimating e.s.d.'s involving l.s.
planes.
;
loop_
    _geom_bond_atom_site_label_1
    _geom_bond_atom_site_label_2
    _geom_bond_site_symmetry_2
    _geom_bond_distance
    _geom_bond_publ_flag
    Cu N1 . 2.032(4) y
    Cu N2 . 1.977(2) y
    Cu N2 3_666 1.977(2) ?
    Cu N1' 3_666 1.988(2) ?
    Cu N1' . 1.988(2) ?
    Cu N1 3_666 2.032(4) ?
    Cu O1 3_666 2.662(2) ?
    Cu O1 . 2.662(2) y
    Cl1 O3 . 1.413(3) ?
    Cl1 O2 . 1.433(3) ?
    Cl1 O4 . 1.443(3) ?
    Cl1 O1 . 1.447(2) ?
    N1 C12 3_666 1.510(5) ?
    N1 C1 . 1.534(4) ?
    N1 H1 . 0.8800 ?
    N2 C3 . 1.287(4) ?
    N2 C2 . 1.475(4) ?
    C1 C2 . 1.515(5) ?
    C1 H1A . 0.9900 ?
    C1 H1B . 0.9900 ?
    C2 C1' . 1.489(4) ?
    C2 H2A . 0.9900 ?
    C2 H2B . 0.9900 ?
    C2 H2C . 0.9900 ?
    C2 H2D . 0.9900 ?
    C3 C4 . 1.514(4) ?
    C3 C11 . 1.509(4) ?
    C4 C5 . 1.527(5) ?
    C4 H4A . 0.9900 ?
    C4 H4B . 0.9900 ?
    C5 C6 . 1.383(5) ?
    C5 C10 . 1.392(4) ?
    C6 C7 . 1.390(5) ?
    C6 H6 . 0.9500 ?
    C7 C8 . 1.385(5) ?
    C7 H7 . 0.9500 ?
    C8 C9 . 1.386(6) ?
    C8 H8 . 0.9500 ?
    C9 C10 . 1.396(5) ?
    C9 H9 . 0.9500 ?
    C10 H10 . 0.9500 ?
    C11 C12 . 1.528(5) ?
    C11 H11A . 0.9900 ?
    C11 H11B . 0.9900 ?
    C12 N1 3_666 1.510(5) ?
    C12 C14 . 1.519(5) ?
    C12 C13 . 1.541(5) ?
    C12 N1' 3_666 1.582(4) ?
    C13 C15 . 1.511(5) ?
    C13 H13A . 0.9900 ?
    C13 H13B . 0.9900 ?
    C14 H14A . 0.9800 ?
    C14 H14B . 0.9800 ?
    C14 H14C . 0.9800 ?
    C15 C20 . 1.376(4) ?
    C15 C16 . 1.396(4) ?
    C16 C17 . 1.383(5) ?
    C16 H16 . 0.9500 ?
    C17 C18 . 1.385(5) ?
    C17 H17 . 0.9500 ?
    C18 C19 . 1.381(5) ?
    C18 H18 . 0.9500 ?
    C19 C20 . 1.400(5) ?
    C19 H19 . 0.9500 ?
    C20 H20 . 0.9500 ?
    N1' C1' . 1.5679 ?
    N1' C12 3_666 1.582(4) ?
    N1' H1' . 0.8800 ?
    C1' H1'1 . 0.9900 ?
    C1' H1'2 . 0.9900 ?
loop_
    _geom_angle_atom_site_label_1
    _geom_angle_atom_site_label_2
    _geom_angle_atom_site_label_3
    _geom_angle_site_symmetry_1
    _geom_angle_site_symmetry_3
    _geom_angle
    _geom_angle_publ_flag
    O1 Cu N1 . . 103.76(15) n
    O1 Cu N2 . . 90.01(9) n
    N2 Cu N2 . 3_666 180 ?
    N2 Cu N1' . 3_666 97.92(11) ?
    N2 Cu N1' 3_666 3_666 82.08(11) ?
    N2 Cu N1' . . 82.08(11) ?
    N2 Cu N1' 3_666 . 97.92(11) ?
    N1' Cu N1' 3_666 . 180 ?
    N2 Cu N1 . 3_666 94.20(14) ?
    N2 Cu N1 3_666 3_666 85.80(14) ?
    N1' Cu N1 3_666 3_666 21.80(14) ?
    N1' Cu N1 . 3_666 158.20(15) ?
    N1 Cu N2 . . 85.80(14) n
    N2 Cu N1 3_666 . 94.20(14) ?
    N1' Cu N1 3_666 . 158.20(15) ?
    N1' Cu N1 . . 21.80(14) ?
    N1 Cu N1 3_666 . 180 ?
    N2 Cu O1 . 3_666 89.99(9) ?
    N2 Cu O1 3_666 3_666 90.01(9) ?
    N1' Cu O1 3_666 3_666 82.27(10) ?
    N1' Cu O1 . 3_666 97.73(10) ?
    N1 Cu O1 3_666 3_666 103.76(15) ?
    N1 Cu O1 . 3_666 76.24(15) ?
    N2 Cu O1 3_666 . 89.99(9) ?
    N1' Cu O1 3_666 . 97.73(10) ?
    N1' Cu O1 . . 82.27(10) ?
    N1 Cu O1 3_666 . 76.24(15) ?
    O1 Cu O1 3_666 . 180.0 ?
    O3 Cl1 O2 . . 111.7(2) ?
    O3 Cl1 O4 . . 109.3(2) ?
    O2 Cl1 O4 . . 108.75(18) ?
    O3 Cl1 O1 . . 109.20(19) ?
    O2 Cl1 O1 . . 109.04(16) ?
    O4 Cl1 O1 . . 108.80(16) ?
    Cl1 O1 Cu . . 132.88(15) ?
    C12 N1 C1 3_666 . 115.5(3) ?
    C12 N1 Cu 3_666 . 115.9(3) ?
    C1 N1 Cu . . 106.3(3) ?
    C12 N1 H1 3_666 . 106.1 ?
    C1 N1 H1 . . 106.1 ?
    Cu N1 H1 . . 106.1 ?
    C3 N2 C2 . . 123.2(3) ?
    C3 N2 Cu . . 125.7(2) ?
    C2 N2 Cu . . 110.97(19) ?
    C2 C1 N1 . . 106.7(3) ?
    C2 C1 H1A . . 110.4 ?
    N1 C1 H1A . . 110.4 ?
    C2 C1 H1B . . 110.4 ?
    N1 C1 H1B . . 110.4 ?
    H1A C1 H1B . . 108.6 ?
    N2 C2 C1' . . 106.8(2) ?
    N2 C2 C1 . . 110.5(3) ?
    N2 C2 H2A . . 109.5 ?
    C1' C2 H2A . . 137.7 ?
    C1 C2 H2A . . 109.5 ?
    N2 C2 H2B . . 109.5 ?
    C1' C2 H2B . . 78.6 ?
    C1 C2 H2B . . 109.5 ?
    H2A C2 H2B . . 108.1 ?
    N2 C2 H2C . . 110.4 ?
    C1' C2 H2C . . 110.4 ?
    C1 C2 H2C . . 76.6 ?
    H2B C2 H2C . . 133.9 ?
    N2 C2 H2D . . 110.4 ?
    C1' C2 H2D . . 110.4 ?
    C1 C2 H2D . . 133.4 ?
    H2A C2 H2D . . 76.1 ?
    H2C C2 H2D . . 108.6 ?
    N2 C3 C4 . . 125.4(3) ?
    N2 C3 C11 . . 119.8(3) ?
    C4 C3 C11 . . 114.8(3) ?
    C3 C4 C5 . . 108.8(2) ?
    C3 C4 H4A . . 109.9 ?
    C5 C4 H4A . . 109.9 ?
    C3 C4 H4B . . 109.9 ?
    C5 C4 H4B . . 109.9 ?
    H4A C4 H4B . . 108.3 ?
    C6 C5 C10 . . 119.3(3) ?
    C6 C5 C4 . . 119.7(3) ?
    C10 C5 C4 . . 121.0(3) ?
    C5 C6 C7 . . 120.5(3) ?
    C5 C6 H6 . . 119.7 ?
    C7 C6 H6 . . 119.7 ?
    C8 C7 C6 . . 120.4(4) ?
    C8 C7 H7 . . 119.8 ?
    C6 C7 H7 . . 119.8 ?
    C7 C8 C9 . . 119.3(4) ?
    C7 C8 H8 . . 120.3 ?
    C9 C8 H8 . . 120.3 ?
    C10 C9 C8 . . 120.3(3) ?
    C10 C9 H9 . . 119.9 ?
    C8 C9 H9 . . 119.9 ?
    C9 C10 C5 . . 120.1(3) ?
    C9 C10 H10 . . 119.9 ?
    C5 C10 H10 . . 119.9 ?
    C3 C11 C12 . . 116.4(3) ?
    C3 C11 H11A . . 108.2 ?
    C12 C11 H11A . . 108.2 ?
    C3 C11 H11B . . 108.2 ?
    C12 C11 H11B . . 108.2 ?
    H11A C11 H11B . . 107.3 ?
    N1 C12 C14 3_666 . 118.9(3) ?
    N1 C12 C11 3_666 . 98.7(3) ?
    C14 C12 C11 . . 111.8(3) ?
    N1 C12 C13 3_666 . 106.9(3) ?
    C14 C12 C13 . . 110.0(3) ?
    C11 C12 C13 . . 109.8(3) ?
    C14 C12 N1' . 3_666 91.3(3) ?
    C11 C12 N1' . 3_666 117.8(3) ?
    C13 C12 N1' . 3_666 114.8(3) ?
    C15 C13 C12 . . 115.0(3) ?
    C15 C13 H13A . . 108.5 ?
    C12 C13 H13A . . 108.5 ?
    C15 C13 H13B . . 108.5 ?
    C12 C13 H13B . . 108.5 ?
    H13A C13 H13B . . 107.5 ?
    C12 C14 H14A . . 109.5 ?
    C12 C14 H14B . . 109.5 ?
    H14A C14 H14B . . 109.5 ?
    C12 C14 H14C . . 109.5 ?
    H14A C14 H14C . . 109.5 ?
    H14B C14 H14C . . 109.5 ?
    C20 C15 C16 . . 118.6(3) ?
    C20 C15 C13 . . 120.3(3) ?
    C16 C15 C13 . . 121.1(3) ?
    C17 C16 C15 . . 120.6(3) ?
    C17 C16 H16 . . 119.7 ?
    C15 C16 H16 . . 119.7 ?
    C16 C17 C18 . . 120.6(3) ?
    C16 C17 H17 . . 119.7 ?
    C18 C17 H17 . . 119.7 ?
    C19 C18 C17 . . 119.1(3) ?
    C19 C18 H18 . . 120.5 ?
    C17 C18 H18 . . 120.5 ?
    C18 C19 C20 . . 120.3(3) ?
    C18 C19 H19 . . 119.9 ?
    C20 C19 H19 . . 119.9 ?
    C15 C20 C19 . . 120.7(3) ?
    C15 C20 H20 . . 119.6 ?
    C19 C20 H20 . . 119.6 ?
    C1' N1' C12 . 3_666 110.16(17) ?
    C1' N1' Cu . . 95.92(8) ?
    C12 N1' Cu 3_666 . 114.78(19) ?
    C1' N1' H1' . . 111.7 ?
    C12 N1' H1' 3_666 . 111.7 ?
    Cu N1' H1' . . 111.7 ?
    C2 C1' N1' . . 104.57(17) ?
    C2 C1' H1'1 . . 110.8 ?
    N1' C1' H1'1 . . 110.8 ?
    C2 C1' H1'2 . . 110.8 ?
    N1' C1' H1'2 . . 110.8 ?
    H1'1 C1' H1'2 . . 108.9 ?
loop_
    _geom_torsion_atom_site_label_1
    _geom_torsion_atom_site_label_2
    _geom_torsion_atom_site_label_3
    _geom_torsion_atom_site_label_4
    _geom_torsion_site_symmetry_1
    _geom_torsion_site_symmetry_2
    _geom_torsion_site_symmetry_3
    _geom_torsion_site_symmetry_4
    _geom_torsion
    _geom_torsion_publ_flag
    O3 Cl1 O1 Cu . . . . 124.9(2) ?
    O2 Cl1 O1 Cu . . . . 2.5(3) ?
    O4 Cl1 O1 Cu . . . . -115.9(2) ?
    N2 Cu O1 Cl1 . . . . -43.1(2) ?
    N2 Cu O1 Cl1 3_666 . . . 136.9(2) ?
    N1' Cu O1 Cl1 3_666 . . . -141.1(2) ?
    N1' Cu O1 Cl1 . . . . 38.9(2) ?
    N1 Cu O1 Cl1 3_666 . . . -137.4(2) ?
    N1 Cu O1 Cl1 . . . . 42.6(2) ?
    N2 Cu N1 C12 . . . 3_666 151.7(3) ?
    N2 Cu N1 C12 3_666 . . 3_666 -28.3(3) ?
    N1' Cu N1 C12 3_666 . . 3_666 -107.5(5) ?
    N1' Cu N1 C12 . . . 3_666 72.5(5) ?
    O1 Cu N1 C12 3_666 . . 3_666 -117.3(3) ?
    O1 Cu N1 C12 . . . 3_666 62.7(3) ?
    N2 Cu N1 C1 . . . . 21.9(3) ?
    N2 Cu N1 C1 3_666 . . . -158.1(3) ?
    N1' Cu N1 C1 3_666 . . . 122.7(4) ?
    N1' Cu N1 C1 . . . . -57.3(4) ?
    O1 Cu N1 C1 3_666 . . . 112.9(3) ?
    O1 Cu N1 C1 . . . . -67.1(3) ?
    N1' Cu N2 C3 3_666 . . . 30.0(3) ?
    N1' Cu N2 C3 . . . . -150.0(3) ?
    N1 Cu N2 C3 3_666 . . . 8.4(3) ?
    N1 Cu N2 C3 . . . . -171.6(3) ?
    O1 Cu N2 C3 3_666 . . . 112.2(3) ?
    O1 Cu N2 C3 . . . . -67.8(3) ?
    N1' Cu N2 C2 3_666 . . . -154.7(2) ?
    N1' Cu N2 C2 . . . . 25.3(2) ?
    N1 Cu N2 C2 3_666 . . . -176.3(2) ?
    N1 Cu N2 C2 . . . . 3.7(2) ?
    O1 Cu N2 C2 3_666 . . . -72.5(2) ?
    O1 Cu N2 C2 . . . . 107.5(2) ?
    C12 N1 C1 C2 3_666 . . . -172.4(4) ?
    Cu N1 C1 C2 . . . . -42.3(4) ?
    C3 N2 C2 C1' . . . . -176.9(3) ?
    Cu N2 C2 C1' . . . . 7.7(3) ?
    C3 N2 C2 C1 . . . . 145.9(3) ?
    Cu N2 C2 C1 . . . . -29.6(3) ?
    N1 C1 C2 N2 . . . . 47.6(5) ?
    N1 C1 C2 C1' . . . . -42.7(3) ?
    C2 N2 C3 C4 . . . . 5.9(5) ?
    Cu N2 C3 C4 . . . . -179.3(2) ?
    C2 N2 C3 C11 . . . . -175.4(3) ?
    Cu N2 C3 C11 . . . . -0.6(4) ?
    N2 C3 C4 C5 . . . . 106.0(4) ?
    C11 C3 C4 C5 . . . . -72.8(3) ?
    C3 C4 C5 C6 . . . . -85.3(4) ?
    C3 C4 C5 C10 . . . . 92.6(3) ?
    C10 C5 C6 C7 . . . . -1.5(5) ?
    C4 C5 C6 C7 . . . . 176.4(3) ?
    C5 C6 C7 C8 . . . . 0.3(5) ?
    C6 C7 C8 C9 . . . . 0.9(5) ?
    C7 C8 C9 C10 . . . . -0.9(5) ?
    C8 C9 C10 C5 . . . . -0.3(5) ?
    C6 C5 C10 C9 . . . . 1.5(5) ?
    C4 C5 C10 C9 . . . . -176.4(3) ?
    N2 C3 C11 C12 . . . . -48.0(4) ?
    C4 C3 C11 C12 . . . . 130.8(3) ?
    C3 C11 C12 N1 . . . 3_666 80.6(4) ?
    C3 C11 C12 C14 . . . . -45.5(4) ?
    C3 C11 C12 C13 . . . . -167.9(3) ?
    C3 C11 C12 N1' . . . 3_666 58.3(4) ?
    N1 C12 C13 C15 3_666 . . . 164.9(3) ?
    C14 C12 C13 C15 . . . . -64.7(4) ?
    C11 C12 C13 C15 . . . . 58.7(4) ?
    N1' C12 C13 C15 3_666 . . . -165.9(3) ?
    C12 C13 C15 C20 . . . . -96.7(4) ?
    C12 C13 C15 C16 . . . . 83.1(4) ?
    C20 C15 C16 C17 . . . . 0.5(5) ?
    C13 C15 C16 C17 . . . . -179.3(3) ?
    C15 C16 C17 C18 . . . . -0.9(5) ?
    C16 C17 C18 C19 . . . . 0.2(5) ?
    C17 C18 C19 C20 . . . . 1.0(5) ?
    C16 C15 C20 C19 . . . . 0.7(4) ?
    C13 C15 C20 C19 . . . . -179.5(3) ?
    C18 C19 C20 C15 . . . . -1.5(5) ?
    N2 Cu N1' C1' . . . . -47.47(8) ?
    N2 Cu N1' C1' 3_666 . . . 132.53(8) ?
    N1 Cu N1' C1' 3_666 . . . -128.9(4) ?
    N1 Cu N1' C1' . . . . 51.1(4) ?
    O1 Cu N1' C1' 3_666 . . . 41.44(6) ?
    O1 Cu N1' C1' . . . . -138.56(6) ?
    N2 Cu N1' C12 . . . 3_666 -162.9(2) ?
    N2 Cu N1' C12 3_666 . . 3_666 17.1(2) ?
    N1 Cu N1' C12 3_666 . . 3_666 115.6(4) ?
    N1 Cu N1' C12 . . . 3_666 -64.4(4) ?
    O1 Cu N1' C12 3_666 . . 3_666 -74.0(2) ?
    O1 Cu N1' C12 . . . 3_666 106.0(2) ?
    N2 C2 C1' N1' . . . . -48.2(2) ?
    C1 C2 C1' N1' . . . . 53.7(4) ?
    C12 N1' C1' C2 3_666 . . . -176.1(3) ?
    Cu N1' C1' C2 . . . . 64.78(16) ?
loop_
    _geom_hbond_atom_site_label_D
    _geom_hbond_atom_site_label_H
    _geom_hbond_atom_site_label_A
    _geom_hbond_site_symmetry_A
    _geom_hbond_distance_DH
    _geom_hbond_distance_HA
    _geom_hbond_distance_DA
    _geom_hbond_angle_DHA
    N1 H1 O1 3_666 0.88 2.39 2.940(5) 121
    N1' H1' O2 . 0.88 2.29 3.104(4) 153
