# Supplementary material for: [(4E,11E)-5,7,12,14-Tetra­benzyl-7,14-dimethyl-1,4,8,11-tetra­aza­cyclo­tetra­deca-4,11-diene]copper(II) bis(per­chlorate)
Source: Acta Crystallogr Sect E Struct Rep Online. 2011 Oct 22;67(Pt 11):m1581–2. doi: 10.1107/S1600536811042796 (PMC3246995; doi:10.1107/S1600536811042796)
Supplement: Supplementary file 2 [file e-67-m1581-Isup2.hkl]

# 
# h,k,l, Fc-squared, Fo-squared, sigma(Fo-squared) and status flag 
# 
data_I
_shelx_title '  P21/n' 
_shelx_refln_list_code          4 
_shelx_F_calc_maximum      203.63 
_exptl_crystal_F_000       886.00 
_reflns_d_resolution_high  0.7697 
 
loop_ 
 _symmetry_equiv_pos_as_xyz 
 'x, y, z' 
 '-x+1/2, y+1/2, -z+1/2' 
 '-x, -y, -z' 
 'x-1/2, -y-1/2, z-1/2' 
 
_cell_length_a    10.1170 
_cell_length_b    16.6017 
_cell_length_c    11.9910 
_cell_angle_alpha  90.000 
_cell_angle_beta  108.818 
_cell_angle_gamma  90.000 
 
_shelx_F_squared_multiplier     1.000 
 
loop_ 
 _refln_index_h 
 _refln_index_k 
 _refln_index_l 
 _refln_F_squared_calc 
 _refln_F_squared_meas 
 _refln_F_squared_sigma 
 _refln_observed_status 
   2   0   0       35.01       23.49      3.74 o 
   4   0   0      237.73      282.94     11.43 o 
   6   0   0      845.32      667.79     35.70 o 
   8   0   0     1406.92     1255.06     55.84 o 
  10   0   0      473.80      497.00     40.64 o 
  12   0   0      573.56      838.40     58.91 o 
   1   1   0     9695.74     5987.84    318.91 o 
   2   1   0    26100.17    26161.66    583.96 o 
   3   1   0    11298.13    11417.39     52.48 o 
   4   1   0      409.00      601.62     13.10 o 
   5   1   0     1289.37     1334.71     22.79 o 
   6   1   0     2126.11     2063.22     41.65 o 
   7   1   0      380.40      404.89     15.51 o 
   8   1   0      293.81      316.61     15.22 o 
   9   1   0      466.79      451.04     25.90 o 
  10   1   0       39.20       37.99      9.97 o 
  11   1   0      156.67       99.49     14.64 o 
  12   1   0       41.34       39.60     11.19 o 
   0   2   0    11530.72    11136.84     44.96 o 
   1   2   0      323.20      246.16      6.43 o 
   2   2   0    18333.21    18889.90    122.78 o 
   3   2   0     1912.67     1639.98     24.98 o 
   4   2   0      244.22      325.78     10.58 o 
   5   2   0        0.93       18.50      2.69 o 
   6   2   0     1854.65     1798.70     35.88 o 
   7   2   0      221.61      204.45      9.82 o 
   8   2   0       76.87       93.99     10.06 o 
   9   2   0      802.98      773.61     24.99 o 
  10   2   0        0.94       16.58      7.80 o 
  11   2   0      169.88      168.50     18.08 o 
  12   2   0        0.57        0.98      9.22 o 
   1   3   0    15348.65    14759.37    202.05 o 
   2   3   0    17280.30    17478.56     58.80 o 
   3   3   0      309.07      496.07     21.51 o 
   4   3   0       80.73      277.71     10.03 o 
   5   3   0     1644.25     1793.54     27.88 o 
   6   3   0      800.87      904.53     21.70 o 
   7   3   0      139.16      202.55     11.34 o 
   8   3   0      514.92      499.96     18.63 o 
   9   3   0       25.71       57.20     14.01 o 
  10   3   0        4.46       15.96      7.94 o 
  11   3   0       33.44       19.99      7.95 o 
  12   3   0       82.71      119.14     23.83 o 
   0   4   0    12870.74    12182.37     47.44 o 
   1   4   0      179.81      251.50      6.55 o 
   2   4   0      601.09      591.91     18.23 o 
   3   4   0       43.22      129.47      7.88 o 
   4   4   0     6912.76     7223.62    101.61 o 
   5   4   0        0.27       34.69      5.25 o 
   6   4   0       22.86       62.27      6.09 o 
   7   4   0       59.65       63.64      7.50 o 
   8   4   0      214.16      273.04     14.05 o 
   9   4   0      413.55      430.61     18.65 o 
  10   4   0      330.33      323.52     20.22 o 
  11   4   0       16.02       18.26      8.41 o 
  12   4   0      240.26      213.49     30.14 o 
   1   5   0     3529.80     3286.76     31.70 o 
   2   5   0       57.36       75.98      4.85 o 
   3   5   0    10585.40    10531.88     89.02 o 
   4   5   0       16.56       84.13      7.98 o 
   5   5   0       15.76       72.06      7.64 o 
   6   5   0       13.38       32.27      4.16 o 
   7   5   0     2250.48     2271.01     39.14 o 
   8   5   0       77.80       98.93      9.43 o 
   9   5   0      377.04      319.00     16.29 o 
  10   5   0        0.65        7.80      8.80 o 
  11   5   0        4.70        9.48      6.77 o 
   0   6   0       54.16      117.59      6.08 o 
   1   6   0      265.57      314.21      7.14 o 
   2   6   0     7643.12     7842.73     40.05 o 
   3   6   0      139.18      201.97      7.62 o 
   4   6   0      265.49      293.98     13.91 o 
   5   6   0      770.03      758.71     33.59 o 
   6   6   0      237.62      340.41     12.62 o 
   7   6   0        8.29       23.43      4.90 o 
   8   6   0        7.87       29.51      7.93 o 
   9   6   0       38.22       72.54     11.87 o 
  10   6   0      421.71      370.48     20.71 o 
  11   6   0       53.90       70.67     18.23 o 
   1   7   0     2565.82     2477.47     21.44 o 
   2   7   0       47.30       69.00      5.39 o 
   3   7   0     3060.83     2958.46     58.49 o 
   4   7   0       17.96       33.40      6.23 o 
   5   7   0     2305.55     2268.13     44.97 o 
   6   7   0       39.84       75.99      7.36 o 
   7   7   0      145.83      215.06     15.87 o 
   8   7   0      181.39      207.65     16.70 o 
   9   7   0       57.18       74.16      8.63 o 
  10   7   0      144.65      180.87     13.49 o 
  11   7   0       28.01       55.99     23.27 o 
   0   8   0     3344.52     3465.64     36.12 o 
   1   8   0        9.30       48.75      3.51 o 
   2   8   0     5714.98     5585.48     36.44 o 
   3   8   0      131.90      172.84      8.29 o 
   4   8   0     1606.72     1629.55     33.80 o 
   5   8   0      146.25      182.13     11.33 o 
   6   8   0      101.20      139.65     12.28 o 
   7   8   0        9.00       55.31     11.56 o 
   8   8   0       39.15       72.36     12.22 o 
   9   8   0       76.38       54.53     10.41 o 
  10   8   0       33.19       96.80     10.11 o 
  11   8   0      443.92      495.95     31.44 o 
   1   9   0     1118.35     1184.99     16.79 o 
   2   9   0      738.01      602.39     14.19 o 
   3   9   0      788.57      805.06     18.13 o 
   4   9   0       11.93       55.70      5.84 o 
   5   9   0     1192.45     1244.57     27.29 o 
   6   9   0      825.33      860.22     29.45 o 
   7   9   0        6.29       30.47      7.57 o 
   8   9   0     2032.77     2274.55     54.89 o 
   9   9   0      627.50      546.12     29.22 o 
  10   9   0      247.07      270.72     16.42 o 
  11   9   0       40.78       -0.57      9.87 o 
   0  10   0     8871.22     8143.60    109.52 o 
   1  10   0      174.36      193.81      8.18 o 
   2  10   0      245.24      227.03      9.18 o 
   3  10   0        0.78       29.80      5.06 o 
   4  10   0       63.84      121.22      8.61 o 
   5  10   0      916.37      916.40     23.53 o 
   6  10   0     1863.26     1907.17     97.57 o 
   7  10   0        0.43        3.22     10.87 o 
   8  10   0      816.08      791.18     33.19 o 
   9  10   0       61.89       82.49     12.36 o 
  10  10   0        1.10       18.02      7.80 o 
  11  10   0       73.17       97.47     19.36 o 
   1  11   0      200.15      201.37      8.71 o 
   2  11   0       27.84       43.41     10.21 o 
   3  11   0     1746.09     1685.71     28.65 o 
   4  11   0       20.18       18.63      4.51 o 
   5  11   0      178.13      268.57     13.19 o 
   6  11   0      496.32      542.67     24.30 o 
   7  11   0       30.35       52.02      9.65 o 
   8  11   0       24.52       46.31      9.47 o 
   9  11   0      359.12      314.10     23.06 o 
  10  11   0       23.36       51.06     10.95 o 
   0  12   0     2389.42     2169.72     51.14 o 
   1  12   0      567.08      511.93     21.82 o 
   2  12   0       14.82       22.34      5.14 o 
   3  12   0      520.06      506.07     16.41 o 
   4  12   0      460.73      504.59     14.67 o 
   5  12   0      212.52      219.14     15.05 o 
   6  12   0      619.80      674.30     27.54 o 
   7  12   0      386.62      351.88     21.73 o 
   8  12   0      739.36      671.42     31.37 o 
   9  12   0      387.66      454.78     39.06 o 
  10  12   0       13.93       14.89      8.83 o 
   1  13   0     1129.96     1118.02     23.19 o 
   2  13   0      545.92      609.70     17.83 o 
   3  13   0      166.63      211.86     12.26 o 
   4  13   0      588.84      591.84     19.18 o 
   5  13   0      282.56      310.21     18.24 o 
   6  13   0     1034.80      929.13     32.96 o 
   7  13   0      163.71      187.13     16.57 o 
   8  13   0      236.44      270.52     36.66 o 
   9  13   0       62.25       54.96     11.62 o 
   0  14   0        2.80       31.49      6.14 o 
   1  14   0     1599.70     1540.43     28.41 o 
   2  14   0     1408.89     1340.98     27.29 o 
   3  14   0       65.05       73.85      7.01 o 
   4  14   0      372.90      379.91     19.43 o 
   5  14   0       32.66       53.86     14.16 o 
   6  14   0       19.05       22.45     11.23 o 
   7  14   0       77.87       79.30     14.32 o 
   8  14   0        3.47       31.32      9.92 o 
   9  14   0      413.01      422.74     33.23 o 
   1  15   0     1243.65     1184.99     22.14 o 
   2  15   0       73.95      116.69      9.42 o 
   3  15   0        6.41       12.76     10.14 o 
   4  15   0       10.90        9.78      4.59 o 
   5  15   0      104.98       97.41     11.17 o 
   6  15   0      315.13      242.68     18.41 o 
   7  15   0      994.42     1001.71     84.96 o 
   8  15   0        1.90       10.21     14.71 o 
   0  16   0      484.49      501.82     33.18 o 
   1  16   0      563.19      586.09     26.03 o 
   2  16   0      127.44      134.24     12.19 o 
   3  16   0       81.62       81.86      9.75 o 
   4  16   0      873.42      760.73     59.36 o 
   5  16   0       88.70       67.69      9.71 o 
   6  16   0        7.01       17.01      6.87 o 
   7  16   0      106.01       98.27     12.89 o 
   8  16   0        9.07       22.54      8.33 o 
   1  17   0      229.41      242.92     26.50 o 
   2  17   0        6.15       18.91      5.90 o 
   3  17   0      131.57      108.42     14.62 o 
   4  17   0       27.29       38.01      9.18 o 
   5  17   0      162.31      120.18     12.82 o 
   6  17   0       71.89       76.65     12.40 o 
   7  17   0      260.37      196.60     17.70 o 
   0  18   0      244.51      235.05     25.44 o 
   1  18   0      187.15      180.58     15.61 o 
   2  18   0      237.74      263.46     17.40 o 
   3  18   0       56.80       50.69      8.59 o 
   4  18   0      504.99      407.31     22.76 o 
   5  18   0      396.92      374.35     22.65 o 
   6  18   0      201.37      177.01     16.71 o 
   1  19   0      133.00      125.91     13.72 o 
   2  19   0      230.11      206.98     24.90 o 
   3  19   0      146.14      114.04     15.42 o 
   4  19   0      125.06      127.43     13.65 o 
   5  19   0      217.63      180.79     23.95 o 
   0  20   0       60.86       92.08     17.96 o 
   1  20   0       14.50       15.22      6.83 o 
   2  20   0      129.81      159.37     15.95 o 
   3  20   0       92.38       77.62     10.80 o 
   4  20   0       48.47       41.55     16.07 o 
   1  21   0       74.15       79.20     12.24 o 
   2  21   0       71.77       27.69     11.39 o 
 -11   0   1       64.19       65.49     18.77 o 
  -9   0   1     6377.70     6145.19    130.42 o 
  -7   0   1       57.32       46.22      9.91 o 
  -5   0   1       25.27       75.19     10.31 o 
  -3   0   1     6886.34     6783.63     87.08 o 
  -1   0   1      720.85      746.72     13.72 o 
   1   0   1     3216.13     3391.93     32.29 o 
   3   0   1     1788.85     1953.70     27.99 o 
   5   0   1    15365.33    15394.99     82.53 o 
   7   0   1      117.48      127.49     15.47 o 
   9   0   1        5.30       81.45     17.35 o 
  11   0   1       12.08        5.62     10.42 o 
 -12   1   1       18.73       14.54      7.45 o 
 -11   1   1      524.94      535.70     34.76 o 
 -10   1   1       56.26       93.79     15.18 o 
  -9   1   1      374.87      367.98     23.27 o 
  -8   1   1        9.75       42.92     10.35 o 
  -7   1   1     2217.82     2134.76     32.14 o 
  -6   1   1     4460.71     4390.26     43.16 o 
  -5   1   1      343.33      339.95      9.14 o 
  -4   1   1     3610.40     3649.09     29.17 o 
  -3   1   1      197.84      176.40      6.77 o 
  -2   1   1      234.21      171.97      7.55 o 
  -1   1   1      106.53      137.11     13.24 o 
   1   1   1       33.13       40.50      2.65 o 
   2   1   1     4703.98     4904.71     31.07 o 
   3   1   1     3115.36     2702.43     29.33 o 
   4   1   1      660.51      917.48     15.56 o 
   5   1   1      170.40      207.85      8.37 o 
   6   1   1      316.42      340.77     10.56 o 
   7   1   1      815.07      750.24     22.26 o 
   8   1   1     2099.23     1953.45     46.10 o 
   9   1   1      148.53      147.02     11.85 o 
  10   1   1      113.89      105.33     16.87 o 
  11   1   1       19.24       13.75     20.92 o 
 -12   2   1       95.87      121.54     16.86 o 
 -11   2   1       80.69       87.54     13.70 o 
 -10   2   1      331.63      332.27     30.25 o 
  -9   2   1      930.88      942.84     36.20 o 
  -8   2   1      590.73      673.45     20.64 o 
  -7   2   1        4.05       56.05      6.34 o 
  -6   2   1      302.18      364.12     10.57 o 
  -5   2   1     1098.61     1313.42     18.08 o 
  -4   2   1     2138.40     1917.31     28.67 o 
  -3   2   1      610.35      717.40     16.75 o 
  -2   2   1      816.62      838.18     19.98 o 
  -1   2   1     8773.59     8625.79     76.12 o 
   0   2   1     5910.23     5705.94     42.47 o 
   1   2   1      288.94      185.62      5.11 o 
   2   2   1     4317.07     4329.65     26.03 o 
   3   2   1     3604.79     3626.82     32.21 o 
   4   2   1      320.83      319.31      9.49 o 
   5   2   1     3300.81     3300.86     47.57 o 
   6   2   1     1806.71     1659.03     29.29 o 
   7   2   1      183.48      212.89     12.13 o 
   8   2   1      188.69      173.25     12.02 o 
   9   2   1        7.25       29.74      7.67 o 
  10   2   1     1082.96      945.36     40.08 o 
  11   2   1      158.16      135.31     16.97 o 
 -12   3   1       29.60       21.52     11.26 o 
 -11   3   1      462.38      470.87     29.08 o 
 -10   3   1       12.84       34.69      9.92 o 
  -9   3   1      778.50      679.18     22.28 o 
  -8   3   1      604.00      617.30     22.79 o 
  -7   3   1     2761.19     2525.55     28.43 o 
  -6   3   1       25.80       69.64      4.82 o 
  -5   3   1       52.88       90.07      7.54 o 
  -4   3   1      112.99      157.61      9.35 o 
  -3   3   1     2790.87     2865.86     33.71 o 
  -2   3   1       77.75       73.42     12.86 o 
  -1   3   1     8110.10     8636.65     35.58 o 
   0   3   1     6148.65     6306.75     20.13 o 
   1   3   1     2871.97     2907.65     23.66 o 
   2   3   1    18144.66    18254.72    118.68 o 
   3   3   1     1497.44     1229.41     19.47 o 
   4   3   1     2628.62     2642.27     27.64 o 
   5   3   1      153.56      150.43      8.52 o 
   6   3   1      721.59      742.61     17.73 o 
   7   3   1      900.30      900.06     24.32 o 
   8   3   1      242.27      240.08     13.86 o 
   9   3   1      269.22      330.93     20.29 o 
  10   3   1       17.66       45.81     13.47 o 
  11   3   1        2.36       18.12      8.58 o 
 -12   4   1       74.86      100.60     15.21 o 
 -11   4   1        4.46       20.00      8.89 o 
 -10   4   1       49.48       50.11      7.09 o 
  -9   4   1      991.76      888.52     29.22 o 
  -8   4   1        9.75       50.90      6.42 o 
  -7   4   1     1109.66     1205.86     21.78 o 
  -6   4   1       81.26       85.94      8.16 o 
  -5   4   1      428.53      409.20     23.13 o 
  -4   4   1      215.80      233.82      8.19 o 
  -3   4   1     5450.39     5872.23     40.88 o 
  -2   4   1      490.42      432.62      9.58 o 
  -1   4   1       13.95        9.86      2.81 o 
   0   4   1    13520.00    12945.01    151.92 o 
   1   4   1     8293.35     7893.81     72.04 o 
   2   4   1    12247.71    12947.20     53.75 o 
   3   4   1     5646.23     5409.42     41.96 o 
   4   4   1       12.98       38.87      4.15 o 
   5   4   1      724.92      875.57     24.34 o 
   6   4   1      335.60      426.24     12.41 o 
   7   4   1      848.81      904.87     25.18 o 
   8   4   1       55.75       49.43      7.07 o 
   9   4   1      487.49      446.98     19.89 o 
  10   4   1      289.36      226.25     18.07 o 
  11   4   1        0.42        9.75      5.87 o 
 -12   5   1       24.29       45.31     16.25 o 
 -11   5   1      111.96      154.21     30.77 o 
 -10   5   1      304.04      285.57     17.69 o 
  -9   5   1       19.47       21.21      4.92 o 
  -8   5   1       65.00      128.44      8.26 o 
  -7   5   1       11.03       67.92      7.35 o 
  -6   5   1      322.27      348.51     12.15 o 
  -5   5   1        1.86       39.70      8.06 o 
  -4   5   1      385.80      364.17     10.40 o 
  -3   5   1      647.56      743.71     13.05 o 
  -2   5   1     4205.59     4056.30     33.83 o 
  -1   5   1      349.51      363.08      6.98 o 
   0   5   1     3075.58     2969.11     30.14 o 
   1   5   1      581.59      758.85     19.90 o 
   2   5   1     5010.33     5301.75     35.52 o 
   3   5   1      113.78      156.40      7.28 o 
   4   5   1     6727.23     7017.30     54.66 o 
   5   5   1       89.19       96.20     15.33 o 
   6   5   1      916.87     1015.18     19.18 o 
   7   5   1      106.71      137.66     10.55 o 
   8   5   1      667.05      691.55     23.26 o 
   9   5   1        2.61       15.57      6.15 o 
  10   5   1      196.91      129.09     11.98 o 
  11   5   1       56.05       64.29     16.33 o 
 -11   6   1        1.78       21.15      8.85 o 
 -10   6   1       34.46       50.24      9.80 o 
  -9   6   1      115.43      115.13      9.69 o 
  -8   6   1      550.20      605.65     21.70 o 
  -7   6   1     1635.61     1641.60     33.11 o 
  -6   6   1        4.49       42.77      5.77 o 
  -5   6   1      407.22      356.40     46.55 o 
  -4   6   1       26.11       47.14      4.05 o 
  -3   6   1      714.11      776.38     13.91 o 
  -2   6   1     1656.16     1619.66     18.04 o 
  -1   6   1     3432.65     3344.09     22.77 o 
   0   6   1       25.45       38.10      2.40 o 
   1   6   1     1355.90     1200.18     15.16 o 
   2   6   1     5533.28     5492.48     37.67 o 
   3   6   1     6381.46     6588.30     56.99 o 
   4   6   1     1039.04     1253.29     28.18 o 
   5   6   1        4.82       23.25      5.20 o 
   6   6   1      861.46      843.94     20.07 o 
   7   6   1     3268.49     3177.52     83.32 o 
   8   6   1       88.09      104.13     12.30 o 
   9   6   1        8.37       21.83      5.90 o 
  10   6   1      394.24      449.67     21.47 o 
  11   6   1        5.96       29.21     13.92 o 
 -11   7   1      154.31      223.69     28.62 o 
 -10   7   1      132.69      146.75     11.51 o 
  -9   7   1       42.36       60.51      8.74 o 
  -8   7   1     1734.92     1665.57     45.93 o 
  -7   7   1      302.56      298.18     15.74 o 
  -6   7   1      632.85      600.12     16.56 o 
  -5   7   1      163.40      175.10     11.87 o 
  -4   7   1     1472.31     1423.77     30.34 o 
  -3   7   1        1.05       10.09      2.56 o 
  -2   7   1     2062.46     2086.12     21.61 o 
  -1   7   1       70.18       49.05      3.65 o 
   0   7   1      567.19      627.09      9.93 o 
   1   7   1       62.47       53.83      3.31 o 
   2   7   1       19.99       42.14      7.22 o 
   3   7   1      179.70      177.78      8.15 o 
   4   7   1      481.07      535.65     15.38 o 
   5   7   1      453.35      474.86     22.55 o 
   6   7   1      326.87      410.47     15.34 o 
   7   7   1        4.85       32.10      8.01 o 
   8   7   1      124.11      119.00     13.48 o 
   9   7   1       63.22       46.65      7.41 o 
  10   7   1      151.80      107.44     13.86 o 
  11   7   1       30.58       25.09     14.38 o 
 -11   8   1       83.92       49.39     16.81 o 
 -10   8   1       17.47       12.90      4.81 o 
  -9   8   1      328.00      303.88     24.08 o 
  -8   8   1      451.39      518.47     25.87 o 
  -7   8   1     1663.01     1565.05     41.42 o 
  -6   8   1      536.00      560.51     19.01 o 
  -5   8   1      694.44      754.67     20.38 o 
  -4   8   1      478.19      426.25     17.17 o 
  -3   8   1      113.94       82.39      5.07 o 
  -2   8   1      225.52      204.09      7.03 o 
  -1   8   1     3208.07     3323.56     26.24 o 
   0   8   1       67.43       46.44      3.12 o 
   1   8   1     1765.78     1811.75     19.38 o 
   2   8   1     1745.68     1639.62     24.89 o 
   3   8   1      186.97      163.25      7.99 o 
   4   8   1      546.23      483.10     15.71 o 
   5   8   1     1328.45     1381.56     37.13 o 
   6   8   1      269.99      284.54     17.14 o 
   7   8   1       34.87       65.32     12.41 o 
   8   8   1      340.14      358.17     22.37 o 
   9   8   1       59.33       57.11     12.51 o 
  10   8   1       74.98      105.56     10.84 o 
  11   8   1        2.18       24.53     12.33 o 
 -11   9   1       69.57       83.61     19.73 o 
 -10   9   1       13.79       27.74      9.93 o 
  -9   9   1        3.16        7.36      7.04 o 
  -8   9   1      421.23      476.13     25.41 o 
  -7   9   1      417.24      482.59     23.51 o 
  -6   9   1      959.11      914.10     30.01 o 
  -5   9   1      350.19      322.63     11.72 o 
  -4   9   1     2060.57     2102.99     39.20 o 
  -3   9   1      125.77      132.06      9.36 o 
  -2   9   1     1107.12     1087.98     16.77 o 
  -1   9   1     2234.64     2255.26     33.40 o 
   0   9   1     4721.97     4773.61     31.54 o 
   1   9   1       21.11       62.06      4.41 o 
   2   9   1      234.94      235.06      8.86 o 
   3   9   1     1853.36     1805.85     23.44 o 
   4   9   1       34.91       66.05      8.28 o 
   5   9   1       73.76       96.44     15.09 o 
   6   9   1      152.42      160.13     13.28 o 
   7   9   1       68.72       88.00     14.98 o 
   8   9   1      533.51      407.85     24.28 o 
   9   9   1      346.79      265.98     24.16 o 
  10   9   1       12.37       14.01      6.38 o 
  11   9   1       20.59       24.51     11.82 o 
 -11  10   1        0.58       15.36     12.73 o 
 -10  10   1        1.82       10.33      9.68 o 
  -9  10   1      946.00      979.25     38.71 o 
  -8  10   1      167.63      178.25     17.05 o 
  -7  10   1      102.20      123.64     12.69 o 
  -6  10   1      423.19      481.49     22.43 o 
  -5  10   1      813.88      863.28     24.82 o 
  -4  10   1      586.27      496.68     16.42 o 
  -3  10   1     2359.56     2226.41     36.79 o 
  -2  10   1       94.79       50.89     43.10 o 
  -1  10   1     3029.85     3080.06     63.45 o 
   0  10   1      310.97      307.15      9.68 o 
   1  10   1       14.03       39.26      3.83 o 
   2  10   1      100.75       77.94      5.45 o 
   3  10   1      719.25      721.21     15.39 o 
   4  10   1      284.24      261.09     22.75 o 
   5  10   1      302.63      332.75     18.36 o 
   6  10   1      579.83      562.45     28.12 o 
   7  10   1       38.93       81.32     10.97 o 
   8  10   1       64.16       66.25     11.21 o 
   9  10   1        3.47       33.01      9.32 o 
  10  10   1       46.09       68.72     12.68 o 
 -10  11   1       41.97       81.99     13.23 o 
  -9  11   1       33.64       69.15     12.86 o 
  -8  11   1       39.48       19.13      7.77 o 
  -7  11   1      549.96      507.12     38.77 o 
  -6  11   1     1892.27     1974.57     45.57 o 
  -5  11   1      536.15      549.23     18.64 o 
  -4  11   1      773.09      849.70     18.20 o 
  -3  11   1       10.19       29.40      4.70 o 
  -2  11   1        8.88       20.77      4.58 o 
  -1  11   1       77.47       87.54      7.06 o 
   0  11   1     5166.47     4942.13     40.69 o 
   1  11   1        9.12       13.31      2.83 o 
   2  11   1     2556.58     2602.73     28.50 o 
   3  11   1      282.71      272.68     11.87 o 
   4  11   1      360.43      350.75     17.87 o 
   5  11   1        4.05       24.10      5.68 o 
   6  11   1        2.43       25.33      6.76 o 
   7  11   1      110.25      108.24     20.41 o 
   8  11   1      360.51      321.17     21.76 o 
   9  11   1      283.80      346.03     24.15 o 
  10  11   1        6.41       22.05     11.84 o 
 -10  12   1      398.48      378.49     35.24 o 
  -9  12   1      513.99      512.32     28.94 o 
  -8  12   1      203.06      211.68     18.02 o 
  -7  12   1       13.90       11.18      5.92 o 
  -6  12   1      166.82      148.19     13.46 o 
  -5  12   1      493.64      556.35     23.40 o 
  -4  12   1      476.04      414.65     13.15 o 
  -3  12   1     3966.30     3918.80     44.05 o 
  -2  12   1       25.57       17.52      3.98 o 
  -1  12   1      428.37      436.96     16.35 o 
   0  12   1      609.43      544.55     15.44 o 
   1  12   1       96.03      133.75      6.68 o 
   2  12   1      101.60      137.49      8.54 o 
   3  12   1       51.37       99.34     11.20 o 
   4  12   1      281.27      294.57     36.24 o 
   5  12   1      594.31      620.63     25.63 o 
   6  12   1       64.22       51.59      8.59 o 
   7  12   1       12.36       46.91      8.71 o 
   8  12   1       25.40       46.94     10.21 o 
   9  12   1      196.33      132.71     15.80 o 
  10  12   1       12.57       -5.00     10.03 o 
 -10  13   1        4.25       24.71      9.60 o 
  -9  13   1        3.20        9.49      7.26 o 
  -8  13   1      394.06      412.06     24.90 o 
  -7  13   1      813.72      865.60     33.55 o 
  -6  13   1      478.58      491.87     24.09 o 
  -5  13   1        6.29       15.76      5.82 o 
  -4  13   1      150.39      150.94     10.33 o 
  -3  13   1        0.13        8.45      2.66 o 
  -2  13   1      682.41      664.42     15.68 o 
  -1  13   1     2299.36     2248.94     38.45 o 
   0  13   1      470.64      461.62     14.89 o 
   1  13   1      170.25      169.70      9.42 o 
   2  13   1     1206.37     1177.82     25.00 o 
   3  13   1      186.54      176.60     13.48 o 
   4  13   1        8.46       53.28      6.45 o 
   5  13   1       33.62       54.02     13.48 o 
   6  13   1      115.40       75.32     10.63 o 
   7  13   1        3.66        9.36      8.06 o 
   8  13   1      399.21      361.35     24.01 o 
   9  13   1      290.19      413.04     26.75 o 
  -9  14   1       13.57       39.93     10.13 o 
  -8  14   1      180.67      163.37     19.15 o 
  -7  14   1      200.95      176.98     15.98 o 
  -6  14   1      381.75      341.47     26.39 o 
  -5  14   1      879.08      921.49     42.80 o 
  -4  14   1     1316.29     1380.27     36.78 o 
  -3  14   1      132.59      137.89      9.12 o 
  -2  14   1       57.68       60.91      5.41 o 
  -1  14   1      117.84      146.82      7.81 o 
   0  14   1      584.53      532.93     14.71 o 
   1  14   1     1133.60     1120.10     24.49 o 
   2  14   1      251.99      277.46     15.76 o 
   3  14   1      319.49      323.61     18.32 o 
   4  14   1      812.62      793.09     22.49 o 
   5  14   1       16.74       29.84      6.83 o 
   6  14   1      723.88      653.83     30.55 o 
   7  14   1      328.45      339.54     22.08 o 
   8  14   1       24.37       31.38      9.41 o 
   9  14   1      109.00       98.94     17.81 o 
  -9  15   1       30.10       23.34     12.95 o 
  -8  15   1       75.31       79.67     12.20 o 
  -7  15   1      135.83      125.16     13.93 o 
  -6  15   1       55.44       72.65     10.67 o 
  -5  15   1       66.54       52.99      8.94 o 
  -4  15   1     1509.00     1503.12     58.01 o 
  -3  15   1       33.89       16.33      7.56 o 
  -2  15   1     2417.22     2377.44     36.50 o 
  -1  15   1      870.77      851.81     21.57 o 
   0  15   1      135.97      147.00     11.41 o 
   1  15   1        5.08       10.66      4.58 o 
   2  15   1      206.63      256.94     31.14 o 
   3  15   1       69.84       73.66      8.38 o 
   4  15   1      633.49      642.73     25.72 o 
   5  15   1       29.69       22.03      6.30 o 
   6  15   1      475.72      416.93     23.13 o 
   7  15   1       72.01       82.73     11.71 o 
   8  15   1       79.88      134.98     15.47 o 
  -8  16   1      164.93      206.73     18.97 o 
  -7  16   1      269.32      219.70     22.19 o 
  -6  16   1       61.11       59.43      9.90 o 
  -5  16   1      678.52      622.97     29.58 o 
  -4  16   1        8.16        6.85      4.79 o 
  -3  16   1       10.93       20.91      9.90 o 
  -2  16   1      856.03      911.04     23.47 o 
  -1  16   1        9.94       29.90      6.98 o 
   0  16   1        0.84        0.85      3.41 o 
   1  16   1     2319.93     2253.06     46.05 o 
   2  16   1        2.06        0.83      6.14 o 
   3  16   1       92.37       91.41     10.22 o 
   4  16   1      378.85      344.60     23.02 o 
   5  16   1       10.77        7.62      5.60 o 
   6  16   1       11.89       13.53      6.52 o 
   7  16   1      167.95      180.55     17.15 o 
   8  16   1       85.22      109.33     18.60 o 
  -7  17   1        0.28        9.51     22.35 o 
  -6  17   1       48.78       35.30      8.84 o 
  -5  17   1      127.23       89.35     11.53 o 
  -4  17   1      170.51      162.01     14.34 o 
  -3  17   1      370.20      349.62     19.94 o 
  -2  17   1     1229.85     1252.93     36.40 o 
  -1  17   1      175.97      197.75     15.70 o 
   0  17   1       54.70       70.07     10.01 o 
   1  17   1       63.90      101.73     11.68 o 
   2  17   1       46.75       49.48      7.94 o 
   3  17   1        7.83        2.19      4.59 o 
   4  17   1      214.37      196.97     16.66 o 
   5  17   1       19.92       13.75      5.82 o 
   6  17   1      172.94      140.37     14.73 o 
   7  17   1       45.11       42.01      9.07 o 
  -7  18   1       63.49       55.60     10.99 o 
  -6  18   1       55.85       76.13     12.03 o 
  -5  18   1      246.70      258.50     19.43 o 
  -4  18   1       28.51       27.37      7.43 o 
  -3  18   1      146.94      118.84     12.20 o 
  -2  18   1       84.23       76.14     10.35 o 
  -1  18   1      405.95      448.66     24.18 o 
   0  18   1      280.23      286.74     19.57 o 
   1  18   1      247.06      214.20     16.78 o 
   2  18   1      218.26      199.25     15.00 o 
   3  18   1       75.93       66.69      9.58 o 
   4  18   1      344.96      310.58     19.72 o 
   5  18   1       30.15       36.10      8.38 o 
   6  18   1       24.42       30.83     15.53 o 
  -6  19   1       53.00       47.46      9.53 o 
  -5  19   1       43.53       32.75      8.28 o 
  -4  19   1       44.50       32.17      8.18 o 
  -3  19   1      136.59      104.99     12.12 o 
  -2  19   1        1.20       -0.01      5.23 o 
  -1  19   1       93.01      100.69     30.08 o 
   0  19   1      939.12      952.16     35.71 o 
   1  19   1       20.13       12.84      6.52 o 
   2  19   1      294.11      321.09     31.68 o 
   3  19   1        2.52        7.19      7.61 o 
   4  19   1       78.73       83.88     18.66 o 
   5  19   1       62.80       83.38     19.61 o 
  -4  20   1        9.14        0.63      5.38 o 
  -3  20   1      228.13      272.66     19.61 o 
  -2  20   1        0.72       -4.61      6.25 o 
  -1  20   1      393.23      410.96     24.75 o 
   0  20   1       89.61       93.28     18.73 o 
   1  20   1        6.79        8.72      6.69 o 
   2  20   1        3.53       -3.28      6.98 o 
   3  20   1      175.85      147.76     24.24 o 
   4  20   1       64.09       63.67     16.48 o 
  -3  21   1       31.16       43.85     13.65 o 
  -2  21   1       94.60       91.31     16.23 o 
  -1  21   1        0.05        2.07     18.63 o 
   0  21   1      126.84      150.28     23.45 o 
   1  21   1       11.03       16.12      7.79 o 
   2  21   1       73.20       61.16     10.98 o 
 -12   0   2       80.03       84.76     19.53 o 
 -10   0   2      136.95      156.29     23.19 o 
  -8   0   2      207.82      158.76     19.92 o 
  -6   0   2      320.50      354.77     23.74 o 
  -4   0   2     9396.95     8837.51    210.35 o 
  -2   0   2    13477.48    13539.71     82.34 o 
   0   0   2      743.69      835.09     14.58 o 
   2   0   2     1836.55     1544.65     21.93 o 
   4   0   2     1202.60     1239.68     22.29 o 
   6   0   2      228.59      239.09     12.03 o 
   8   0   2     1603.25     1538.33     58.52 o 
  10   0   2      708.87      697.77     50.15 o 
 -12   1   2        6.45        4.22      7.08 o 
 -11   1   2       58.66       62.06     11.79 o 
 -10   1   2      151.14      141.43     16.31 o 
  -9   1   2     3062.70     3074.10     64.13 o 
  -8   1   2      252.93      228.49     16.73 o 
  -7   1   2     1080.22     1170.56     27.14 o 
  -6   1   2      113.84      220.47     13.19 o 
  -5   1   2      120.29      113.68      8.37 o 
  -4   1   2     2152.76     2257.02     21.31 o 
  -3   1   2     1719.04     1753.91     32.41 o 
  -2   1   2     3197.27     2961.06     19.00 o 
  -1   1   2    27088.80    26876.25     41.69 o 
   0   1   2     6254.04     6123.38     64.17 o 
   1   1   2     2997.63     2993.29     23.40 o 
   2   1   2        1.61       14.93      1.90 o 
   3   1   2     6552.80     6954.40     41.62 o 
   4   1   2      439.73      354.38      8.47 o 
   5   1   2     2124.39     1936.82     23.72 o 
   6   1   2       19.58       42.14      4.24 o 
   7   1   2     1063.01     1007.63     26.30 o 
   8   1   2        4.40       43.06      8.27 o 
   9   1   2       99.09      128.27     13.71 o 
  10   1   2      189.28      202.66     19.66 o 
  11   1   2      151.14      112.80     16.45 o 
 -12   2   2       93.39       72.93     12.97 o 
 -11   2   2      360.88      405.65     37.77 o 
 -10   2   2       89.93       67.79     18.83 o 
  -9   2   2      251.34      205.65     21.23 o 
  -8   2   2       19.53       65.17      9.75 o 
  -7   2   2     2452.91     2393.67     28.15 o 
  -6   2   2      378.36      434.02      9.89 o 
  -5   2   2      161.08      218.81      6.72 o 
  -4   2   2     6186.46     6260.60     55.92 o 
  -3   2   2     2785.89     2622.87     25.59 o 
  -2   2   2      755.66      667.02      8.98 o 
  -1   2   2       44.03       64.89      1.77 o 
   0   2   2     1051.54      912.28     14.69 o 
   1   2   2    41465.97    41581.17    263.07 o 
   2   2   2      895.49      799.19     13.80 o 
   3   2   2      570.07      696.88     13.08 o 
   4   2   2     1233.57     1323.92     20.06 o 
   5   2   2     4061.49     4367.36     40.32 o 
   6   2   2     1017.78      977.57     32.31 o 
   7   2   2     2134.76     1927.33     36.84 o 
   8   2   2      526.21      451.43     29.03 o 
   9   2   2       43.25       63.34     14.04 o 
  10   2   2      134.07       93.60     20.84 o 
  11   2   2      335.55      371.49     27.63 o 
 -12   3   2       22.03       33.95     10.46 o 
 -11   3   2        5.53       17.48      8.70 o 
 -10   3   2      275.84      333.12     23.08 o 
  -9   3   2        5.77       12.54      5.82 o 
  -8   3   2       74.17       98.90      6.60 o 
  -7   3   2      752.40      866.92     14.56 o 
  -6   3   2     1246.71     1151.59     20.41 o 
  -5   3   2     3024.45     3069.18     44.94 o 
  -4   3   2       24.20       46.39      4.34 o 
  -3   3   2      269.29      317.68     12.67 o 
  -2   3   2      647.63      696.76     11.43 o 
  -1   3   2      629.55      824.49     10.63 o 
   0   3   2       35.65       22.80      3.90 o 
   1   3   2     1587.93     1256.37     22.06 o 
   2   3   2     2042.71     2171.83     19.94 o 
   3   3   2     3739.03     3640.73     34.82 o 
   4   3   2       16.85       27.88      4.34 o 
   5   3   2     1348.00     1463.61     41.36 o 
   6   3   2      172.37      204.12      9.79 o 
   7   3   2      716.82      691.87     38.05 o 
   8   3   2       85.44       71.54      8.19 o 
   9   3   2      750.85      639.28     27.30 o 
  10   3   2       37.62       26.60      8.94 o 
  11   3   2        0.66       29.54      8.79 o 
 -12   4   2       18.16       33.45      9.95 o 
 -11   4   2        4.49       11.50      9.50 o 
 -10   4   2        2.63        1.09     12.72 o 
  -9   4   2      409.96      397.98     13.69 o 
  -8   4   2     1528.15     1436.38     26.39 o 
  -7   4   2     1925.58     1813.02     22.77 o 
  -6   4   2      847.73      868.52     24.27 o 
  -5   4   2      638.39      757.60     22.69 o 
  -4   4   2     1132.77     1238.61     21.00 o 
  -3   4   2      195.72      158.49      6.67 o 
  -2   4   2    10631.03     9932.37     43.35 o 
  -1   4   2    10491.08    10657.25     49.59 o 
   0   4   2      184.37      150.51      9.88 o 
   1   4   2      891.90      822.51     26.32 o 
   2   4   2     1417.55     1511.36     22.98 o 
   3   4   2      159.96      153.81      8.16 o 
   4   4   2      528.83      527.90     16.23 o 
   5   4   2     2346.05     2490.14     40.51 o 
   6   4   2      567.81      556.22     19.38 o 
   7   4   2      777.88      697.07     28.49 o 
   8   4   2        1.27       38.59      6.44 o 
   9   4   2       13.70       29.61      6.34 o 
  10   4   2      225.32      130.30     15.58 o 
  11   4   2      113.04      187.23     18.24 o 
 -12   5   2        4.43       25.11      9.01 o 
 -11   5   2      296.45      270.38     28.45 o 
 -10   5   2        1.03        8.64      5.57 o 
  -9   5   2     1198.06     1121.07     22.89 o 
  -8   5   2        3.71       18.91      3.51 o 
  -7   5   2      950.15      881.59     36.27 o 
  -6   5   2      193.77      171.46     10.04 o 
  -5   5   2     1608.17     1542.82     63.80 o 
  -4   5   2      824.03      840.47     17.71 o 
  -3   5   2     1968.12     2090.21     24.54 o 
  -2   5   2     1032.26     1122.10     15.59 o 
  -1   5   2      383.66      439.99      7.68 o 
   0   5   2      604.51      527.58      7.54 o 
   1   5   2     7687.97     7444.99     43.46 o 
   2   5   2     1075.96     1213.52     21.63 o 
   3   5   2     5474.61     5320.69     45.45 o 
   4   5   2      885.81      881.35     17.14 o 
   5   5   2       21.07       17.66      5.01 o 
   6   5   2      227.07      202.13     10.01 o 
   7   5   2     1796.36     1722.46     44.77 o 
   8   5   2      113.07      155.92     11.94 o 
   9   5   2      619.81      573.86     23.48 o 
  10   5   2       20.58       23.52     10.57 o 
  11   5   2       44.20       35.89     11.18 o 
 -12   6   2        3.77       11.53      9.01 o 
 -11   6   2        9.40        9.71      6.75 o 
 -10   6   2       34.78       38.23      6.01 o 
  -9   6   2        3.57        0.93      4.39 o 
  -8   6   2      513.20      508.23     20.59 o 
  -7   6   2      131.79      106.46      8.65 o 
  -6   6   2      942.89      944.99     20.23 o 
  -5   6   2      346.30      387.13     16.72 o 
  -4   6   2     1265.30     1205.64     21.72 o 
  -3   6   2     4586.05     4827.37     34.07 o 
  -2   6   2     6032.07     5780.40     33.39 o 
  -1   6   2      479.73      397.92      8.17 o 
   0   6   2      255.06      174.82      7.13 o 
   1   6   2      293.30      222.82      6.34 o 
   2   6   2      458.54      559.38     12.12 o 
   3   6   2     2389.99     2687.18     32.58 o 
   4   6   2     2422.77     2509.31     44.34 o 
   5   6   2       33.25       26.57      3.76 o 
   6   6   2        3.85        9.88      4.02 o 
   7   6   2      438.82      410.12     31.83 o 
   8   6   2       28.38       26.49      7.16 o 
   9   6   2       51.13       61.04      8.81 o 
  10   6   2       18.24       21.53     15.46 o 
  11   6   2       78.71       66.47     18.71 o 
 -11   7   2       87.19       96.10     14.01 o 
 -10   7   2       43.21       43.86      9.90 o 
  -9   7   2       18.23       14.37      4.49 o 
  -8   7   2       13.87        6.41      5.32 o 
  -7   7   2       10.50       21.44      7.49 o 
  -6   7   2      771.62      725.29     18.02 o 
  -5   7   2     1366.05     1383.48     39.77 o 
  -4   7   2      547.84      570.98     15.49 o 
  -3   7   2     3568.27     3805.73     35.46 o 
  -2   7   2      625.12      602.24     13.60 o 
  -1   7   2     1903.87     1984.81     20.64 o 
   0   7   2     2616.25     2575.95     35.16 o 
   1   7   2     5065.21     5325.85     92.25 o 
   2   7   2     2096.33     2146.47     24.03 o 
   3   7   2       87.66       57.66      7.69 o 
   4   7   2      805.58      866.62     20.80 o 
   5   7   2      144.18      149.37     14.93 o 
   6   7   2      448.11      410.08     16.65 o 
   7   7   2       38.98       46.36     12.07 o 
   8   7   2        0.09        1.22      6.66 o 
   9   7   2      628.77      591.37     24.20 o 
  10   7   2      306.75      288.77     18.05 o 
  11   7   2      120.11       92.12     20.97 o 
 -11   8   2      131.33      165.37     26.80 o 
 -10   8   2      281.21      261.66     21.19 o 
  -9   8   2      291.34      295.00     21.00 o 
  -8   8   2       91.14       73.42     10.11 o 
  -7   8   2     1227.81     1252.04     36.78 o 
  -6   8   2      720.37      733.81     18.39 o 
  -5   8   2       57.64       62.34      6.06 o 
  -4   8   2     1183.52     1214.11     28.56 o 
  -3   8   2      592.39      584.03     15.43 o 
  -2   8   2     1792.32     1862.84     20.24 o 
  -1   8   2      548.95      490.17      9.82 o 
   0   8   2      251.72      237.44      9.07 o 
   1   8   2       50.17       29.47      2.86 o 
   2   8   2      539.56      626.70     13.50 o 
   3   8   2      272.77      303.23     10.79 o 
   4   8   2      758.04      757.21     21.40 o 
   5   8   2       14.88       22.67      8.59 o 
   6   8   2      772.43      768.24     22.91 o 
   7   8   2     1099.92     1146.11     46.95 o 
   8   8   2       42.92       52.58      9.71 o 
   9   8   2        3.74       21.64      8.03 o 
  10   8   2       29.93       19.50      6.45 o 
 -11   9   2        1.91       20.14      8.61 o 
 -10   9   2       68.48       60.17     11.21 o 
  -9   9   2      837.03      901.13     36.20 o 
  -8   9   2      758.72      772.52     31.43 o 
  -7   9   2      249.56      262.93     17.39 o 
  -6   9   2      394.98      404.75     19.85 o 
  -5   9   2      259.16      257.33     12.01 o 
  -4   9   2        0.09        7.19      3.74 o 
  -3   9   2     1026.28      964.27     19.84 o 
  -2   9   2     1223.16     1304.57     20.19 o 
  -1   9   2     4822.02     4960.22     39.99 o 
   0   9   2      874.69      774.62     13.89 o 
   1   9   2       14.11       45.66      3.81 o 
   2   9   2      157.08      174.78      7.53 o 
   3   9   2      183.29      212.18     10.31 o 
   4   9   2     1758.21      594.58    860.31 o 
   5   9   2      497.69      519.34     34.08 o 
   6   9   2     2417.10     2298.83     49.13 o 
   7   9   2        3.17        0.45      5.67 o 
   8   9   2      103.71       77.38     11.11 o 
   9   9   2       24.81       17.33      7.87 o 
  10   9   2       89.78       94.67     10.73 o 
 -11  10   2       45.03       56.95     11.79 o 
 -10  10   2       73.55       97.46     21.69 o 
  -9  10   2       48.80       49.49      9.87 o 
  -8  10   2        4.77       28.30      7.68 o 
  -7  10   2      411.85      400.22     21.74 o 
  -6  10   2     1215.48     1227.42     41.32 o 
  -5  10   2       32.81       25.87      3.81 o 
  -4  10   2      769.91      810.85     20.28 o 
  -3  10   2        4.64       17.17      3.78 o 
  -2  10   2      146.71      131.73      6.93 o 
  -1  10   2        5.24        4.98      2.33 o 
   0  10   2     5438.52     5584.81     38.52 o 
   1  10   2      110.93      141.30      6.53 o 
   2  10   2      907.42      864.71     15.65 o 
   3  10   2      301.87      290.99      9.94 o 
   4  10   2       48.36       33.67      9.53 o 
   5  10   2      337.04      308.67     27.30 o 
   6  10   2      116.23      134.81     12.62 o 
   7  10   2      545.18      583.61     27.12 o 
   8  10   2     1346.79     1162.45     40.96 o 
   9  10   2        0.21      -15.42     16.29 o 
  10  10   2      211.94      139.56     22.64 o 
 -11  11   2       32.31       21.33     13.22 o 
 -10  11   2       64.21       59.33     11.42 o 
  -9  11   2      703.18      724.14     33.47 o 
  -8  11   2       25.20       32.10      7.75 o 
  -7  11   2     1159.52     1175.30     37.39 o 
  -6  11   2        4.72        3.04      4.79 o 
  -5  11   2        2.29        4.70      3.84 o 
  -4  11   2      178.68      160.93     12.05 o 
  -3  11   2      386.70      372.89     15.39 o 
  -2  11   2       68.43       70.50      6.57 o 
  -1  11   2     2578.20     2525.14     69.15 o 
   0  11   2       17.08       34.71      4.79 o 
   1  11   2      173.26      211.19      7.71 o 
   2  11   2       48.19       81.56      5.71 o 
   3  11   2      114.15      128.54      7.02 o 
   4  11   2      115.05      103.89      9.87 o 
   5  11   2     1442.74     1306.39     65.96 o 
   6  11   2      253.31      266.46     17.57 o 
   7  11   2      461.32      380.55     36.81 o 
   8  11   2       19.34       27.97      8.48 o 
   9  11   2       21.63       54.81     11.09 o 
  10  11   2        7.39       -2.28     10.19 o 
 -10  12   2       10.18       30.11      8.89 o 
  -9  12   2        7.89       11.98      7.77 o 
  -8  12   2      149.76      151.04     17.25 o 
  -7  12   2      434.99      497.06     25.93 o 
  -6  12   2      130.83      130.45     12.42 o 
  -5  12   2      692.61      668.81     25.57 o 
  -4  12   2     1123.32     1092.02     23.70 o 
  -3  12   2       49.85       39.03      4.59 o 
  -2  12   2     1058.81     1037.10     21.15 o 
  -1  12   2       18.28       54.91      5.10 o 
   0  12   2      517.65      558.52     15.56 o 
   1  12   2     1789.29     1705.00     22.68 o 
   2  12   2     1485.55     1529.78     22.46 o 
   3  12   2      152.29      178.28     12.67 o 
   4  12   2      190.21      175.60     13.38 o 
   5  12   2      446.97      502.14     31.10 o 
   6  12   2       17.40       28.86      7.08 o 
   7  12   2      143.12       98.74     11.99 o 
   8  12   2      126.37       75.31     16.44 o 
   9  12   2       39.25       63.22     11.21 o 
 -10  13   2      273.94      341.64     25.55 o 
  -9  13   2       42.59       20.20      7.79 o 
  -8  13   2       92.87       81.80     11.95 o 
  -7  13   2       60.76       45.18      8.76 o 
  -6  13   2       14.79       14.91      6.04 o 
  -5  13   2      603.73      574.97     18.88 o 
  -4  13   2      115.59      106.75      7.90 o 
  -3  13   2      577.43      566.96     16.83 o 
  -2  13   2     1074.27     1071.18     25.95 o 
  -1  13   2     1430.43     1471.60     25.69 o 
   0  13   2      708.04      692.01     26.63 o 
   1  13   2      149.42      200.71      8.23 o 
   2  13   2      133.58      138.15     10.64 o 
   3  13   2      626.23      640.56     23.92 o 
   4  13   2      493.13      481.54     28.01 o 
   5  13   2       73.69       57.00      8.50 o 
   6  13   2      326.13      344.94     26.44 o 
   7  13   2      274.91      220.03     17.96 o 
   8  13   2      714.17      840.01     35.94 o 
   9  13   2        0.93        5.12      8.81 o 
  -9  14   2      152.56      171.20     17.36 o 
  -8  14   2      344.92      351.55     23.15 o 
  -7  14   2      789.17      813.91     33.12 o 
  -6  14   2       47.26       48.81      8.74 o 
  -5  14   2      495.28      512.01     27.42 o 
  -4  14   2      214.01      211.94     11.45 o 
  -3  14   2      341.09      345.38     13.65 o 
  -2  14   2     1746.31     1716.27     30.11 o 
  -1  14   2      877.88      846.50     20.08 o 
   0  14   2      498.39      518.58     19.57 o 
   1  14   2      274.11      314.71     15.86 o 
   2  14   2      110.40      140.86     11.13 o 
   3  14   2       55.53       46.13      7.29 o 
   4  14   2       48.31       58.82      6.75 o 
   5  14   2      571.66      594.31     25.35 o 
   6  14   2     1293.70     1181.52     40.42 o 
   7  14   2       12.75        7.03      6.67 o 
   8  14   2       78.54      112.69     14.51 o 
  -9  15   2        3.53       27.86     14.64 o 
  -8  15   2       17.49       26.36      8.40 o 
  -7  15   2        0.99        3.33      6.59 o 
  -6  15   2       21.00        4.02      5.64 o 
  -5  15   2      497.15      475.13     23.54 o 
  -4  15   2       77.80       83.99      7.70 o 
  -3  15   2     2055.71     2034.95     48.12 o 
  -2  15   2       52.13       58.56      8.89 o 
  -1  15   2       14.85       22.52      4.29 o 
   0  15   2      107.93      113.01      8.13 o 
   1  15   2      623.23      688.00     24.04 o 
   2  15   2        3.03       12.93      4.74 o 
   3  15   2      894.94      906.32     30.21 o 
   4  15   2        2.67       15.17      5.54 o 
   5  15   2        2.52        7.72      5.07 o 
   6  15   2       69.91      109.06     12.60 o 
   7  15   2        1.95        7.20      5.76 o 
   8  15   2       13.00       41.81     13.02 o 
  -8  16   2      717.84      638.17     32.03 o 
  -7  16   2       54.91       47.13     10.07 o 
  -6  16   2       57.81       51.47      9.31 o 
  -5  16   2      110.74      130.38     18.61 o 
  -4  16   2       90.28       89.80     10.55 o 
  -3  16   2        6.43       28.45     10.62 o 
  -2  16   2      171.42      196.05     10.96 o 
  -1  16   2      303.32      269.19     12.44 o 
   0  16   2      653.60      651.35     19.72 o 
   1  16   2       41.19       48.54      6.04 o 
   2  16   2        6.79        3.88      7.99 o 
   3  16   2       27.48       42.97      7.90 o 
   4  16   2      136.59      139.96     12.64 o 
   5  16   2       76.97       66.56      9.76 o 
   6  16   2      783.52      794.33     32.08 o 
   7  16   2       14.01       11.59     13.00 o 
  -8  17   2        4.21        8.39      6.60 o 
  -7  17   2       15.39       29.51      9.02 o 
  -6  17   2      194.18      235.40     18.79 o 
  -5  17   2      913.23      940.58     45.14 o 
  -4  17   2       25.50       23.98      6.42 o 
  -3  17   2       30.02       41.51      8.33 o 
  -2  17   2        0.48       10.65      5.12 o 
  -1  17   2       23.97       25.26      7.10 o 
   0  17   2      258.68      246.73     17.03 o 
   1  17   2      334.12      327.40     33.52 o 
   2  17   2        0.13       -7.71      9.49 o 
   3  17   2      680.70      654.19     57.97 o 
   4  17   2      197.31      196.23     16.92 o 
   5  17   2       25.77       32.27      7.58 o 
   6  17   2        2.96       10.22     12.12 o 
  -7  18   2       46.57       54.31     10.59 o 
  -6  18   2      185.24      171.06     16.62 o 
  -5  18   2      109.25      123.29     21.14 o 
  -4  18   2      139.74      165.90     15.07 o 
  -3  18   2      608.64      570.78     44.51 o 
  -2  18   2      207.35      191.62     22.33 o 
  -1  18   2      109.38      105.30     12.20 o 
   0  18   2        2.55        3.09      6.86 o 
   1  18   2       10.79       10.73      6.95 o 
   2  18   2      207.14      222.52     26.84 o 
   3  18   2        0.06      -11.83      9.93 o 
   4  18   2      191.34      207.52     28.36 o 
   5  18   2        2.95      -18.66     12.44 o 
  -6  19   2        8.98       19.46      7.29 o 
  -5  19   2      150.99      139.32     14.94 o 
  -4  19   2       23.88       36.53      8.42 o 
  -3  19   2        1.86        3.94      8.54 o 
  -2  19   2       70.53       54.03      9.06 o 
  -1  19   2        5.42        8.50      5.63 o 
   0  19   2      214.57      199.40     16.74 o 
   1  19   2      247.82      253.03     18.84 o 
   2  19   2      215.09      241.65     33.29 o 
   3  19   2       91.74       54.24     15.23 o 
   4  19   2      188.93      257.34     31.55 o 
   5  19   2      221.40      207.31     29.37 o 
  -4  20   2       27.85       21.72      7.62 o 
  -3  20   2      213.45      201.74     17.09 o 
  -2  20   2        0.88        3.98     11.45 o 
  -1  20   2        1.27        5.16      5.79 o 
   0  20   2      534.28      535.38     27.90 o 
   1  20   2      242.25      220.10     18.41 o 
   2  20   2      245.35      227.95     18.83 o 
   3  20   2        2.13       -4.91      9.52 o 
  -2  21   2        5.37       -9.78      7.37 o 
  -1  21   2      474.19      477.04     27.30 o 
   0  21   2       35.47       60.78     10.91 o 
   1  21   2        0.84        6.53      6.85 o 
 -11   0   3      121.70       98.30     19.37 o 
  -9   0   3      209.07      198.81     23.95 o 
  -7   0   3     3752.60     3729.34     58.85 o 
  -5   0   3     2540.30     2628.93     40.94 o 
  -3   0   3     3868.23     3936.38     38.51 o 
  -1   0   3      464.81      412.14     12.88 o 
   1   0   3     6751.01     6416.57     45.08 o 
   3   0   3     1406.41     1650.32     23.95 o 
   5   0   3       16.08       17.11      3.49 o 
   7   0   3     2569.50     2458.42     73.82 o 
   9   0   3      126.29      132.58     20.46 o 
  11   0   3       32.92       25.18     13.85 o 
 -12   1   3        1.23        3.43      6.76 o 
 -11   1   3       20.52       14.85      7.72 o 
 -10   1   3     1306.59     1333.27     57.35 o 
  -9   1   3      242.83      259.42     18.57 o 
  -8   1   3      190.53      152.98     13.64 o 
  -7   1   3       19.34       18.95      3.64 o 
  -6   1   3      518.49      554.76     12.76 o 
  -5   1   3     1407.36     1358.37     17.87 o 
  -4   1   3     2091.85     1648.31     23.54 o 
  -3   1   3      184.39      183.18      6.88 o 
  -2   1   3      488.98      527.43     11.41 o 
  -1   1   3      522.06      517.28      6.26 o 
   0   1   3      894.17      937.76      8.20 o 
   1   1   3      657.44      565.58      8.34 o 
   2   1   3      587.50      451.06      9.04 o 
   3   1   3     1066.87     1087.43     16.27 o 
   4   1   3     5701.47     5600.70     40.73 o 
   5   1   3     1976.54     1992.50     23.01 o 
   6   1   3       69.72       59.11      5.11 o 
   7   1   3      400.44      398.48     17.68 o 
   8   1   3       76.54       99.50     11.98 o 
   9   1   3      125.43      112.63     13.70 o 
  10   1   3      411.57      409.29     39.75 o 
  11   1   3       47.35       50.00     12.54 o 
 -12   2   3      284.10      233.38     21.57 o 
 -11   2   3        0.37       11.30      7.37 o 
 -10   2   3      152.93      161.45     25.28 o 
  -9   2   3      276.91      366.00     22.19 o 
  -8   2   3      714.41      821.30     30.69 o 
  -7   2   3     1334.00     1245.29     19.70 o 
  -6   2   3      371.39      304.29     10.96 o 
  -5   2   3      257.58      248.53     10.42 o 
  -4   2   3     3026.95     2917.66     32.17 o 
  -3   2   3      514.70      540.13     13.46 o 
  -2   2   3    15594.52    14996.22     35.63 o 
  -1   2   3     2167.04     1989.70     11.48 o 
   0   2   3     4464.84     4641.25     26.94 o 
   1   2   3     6099.83     5986.84     37.95 o 
   2   2   3     1275.34     1181.63     14.73 o 
   3   2   3       18.38        7.77      1.94 o 
   4   2   3       29.39       20.16      3.41 o 
   5   2   3       10.28       23.93      3.56 o 
   6   2   3       81.68       90.90      6.93 o 
   7   2   3      766.38      784.76     30.07 o 
   8   2   3       12.59       31.19      6.63 o 
   9   2   3        9.71       10.86      6.03 o 
  10   2   3      177.29      240.58     25.77 o 
  11   2   3       23.39       20.73     10.36 o 
 -12   3   3      102.91       97.29     15.09 o 
 -11   3   3       49.49       53.61     11.41 o 
 -10   3   3      101.10       93.30     12.73 o 
  -9   3   3     1330.16     1144.90     38.72 o 
  -8   3   3      873.77      726.15     20.83 o 
  -7   3   3      356.30      361.24     11.05 o 
  -6   3   3     2928.41     2809.68     38.57 o 
  -5   3   3     1383.07     1444.04     24.93 o 
  -4   3   3      146.39      137.90      6.05 o 
  -3   3   3       11.60       40.97      3.17 o 
  -2   3   3     1010.07      982.14      9.34 o 
  -1   3   3        9.69        9.23      2.69 o 
   0   3   3     8266.32     8362.59    122.86 o 
   1   3   3     7632.03     7164.22     33.56 o 
   2   3   3     1758.53     1729.91     19.36 o 
   3   3   3      286.67      277.40      8.85 o 
   4   3   3       89.63       96.19      7.04 o 
   5   3   3     1320.83     1324.43     26.41 o 
   6   3   3       14.59       34.45      5.78 o 
   7   3   3        4.05        9.46      4.56 o 
   8   3   3      634.87      569.86     22.76 o 
   9   3   3      254.00      237.02     22.52 o 
  10   3   3       24.17       12.26      7.50 o 
  11   3   3      354.06      420.38     27.85 o 
 -12   4   3       12.75       16.21      9.64 o 
 -11   4   3      123.74      147.46     23.14 o 
 -10   4   3       63.03       70.69     11.09 o 
  -9   4   3        6.36       13.09      4.23 o 
  -8   4   3       22.18       32.44      8.97 o 
  -7   4   3       76.43       99.46      4.99 o 
  -6   4   3       55.60       58.49      4.59 o 
  -5   4   3      344.65      324.16     12.79 o 
  -4   4   3        5.10       13.94      2.79 o 
  -3   4   3     7547.14     7561.78     51.06 o 
  -2   4   3      375.53      314.78      6.15 o 
  -1   4   3      511.42      511.48     13.87 o 
   0   4   3     6559.06     6878.72     52.98 o 
   1   4   3     3011.68     3123.43     22.36 o 
   2   4   3      649.76      712.42     12.21 o 
   3   4   3     4345.65     3981.09     33.90 o 
   4   4   3      349.11      311.57      9.38 o 
   5   4   3       42.41       28.01      4.28 o 
   6   4   3      270.00      222.47     12.31 o 
   7   4   3      322.71      356.30     17.17 o 
   8   4   3      464.80      474.54     20.87 o 
   9   4   3      215.28      201.06     14.82 o 
  10   4   3        4.95        8.41      5.23 o 
  11   4   3      236.82      230.66     20.70 o 
 -12   5   3       61.91       81.54     14.55 o 
 -11   5   3       68.58       60.93     11.77 o 
 -10   5   3        6.22       11.21      7.81 o 
  -9   5   3      179.66      145.89     10.61 o 
  -8   5   3     1315.58     1237.45     20.47 o 
  -7   5   3       10.83       12.01      2.39 o 
  -6   5   3      517.69      505.95     30.97 o 
  -5   5   3        0.32       22.66      5.62 o 
  -4   5   3     2048.82     2371.48     39.05 o 
  -3   5   3       52.03       76.08      8.63 o 
  -2   5   3    12119.75    11897.29     66.98 o 
  -1   5   3      143.19      119.87      5.21 o 
   0   5   3     1418.17     1274.39     33.35 o 
   1   5   3      182.00      237.11      9.42 o 
   2   5   3        3.78       13.41      2.07 o 
   3   5   3     2538.45     2622.25     35.60 o 
   4   5   3       12.45       39.89      3.68 o 
   5   5   3      104.23      140.83      8.50 o 
   6   5   3     2272.59     2183.59     37.90 o 
   7   5   3       84.72      103.85     12.02 o 
   8   5   3       26.24       36.07      6.61 o 
   9   5   3        0.06        7.03      5.34 o 
  10   5   3       53.37       81.45     10.80 o 
  11   5   3       51.16       56.79     12.87 o 
 -12   6   3       93.13      126.90     16.52 o 
 -11   6   3      830.55      813.18     37.38 o 
 -10   6   3       21.35        9.71      9.82 o 
  -9   6   3       21.69       37.94      4.36 o 
  -8   6   3       42.94       48.27      5.37 o 
  -7   6   3       19.92       17.84      5.77 o 
  -6   6   3      347.75      303.90     13.21 o 
  -5   6   3     1890.86     1976.05     48.65 o 
  -4   6   3      953.50     1093.12     24.13 o 
  -3   6   3      560.15      589.41     13.23 o 
  -2   6   3      195.16      216.49      7.03 o 
  -1   6   3       33.63       39.72      4.22 o 
   0   6   3     3160.47     2958.57     53.17 o 
   1   6   3      465.77      471.73     11.30 o 
   2   6   3      119.91      140.62      6.17 o 
   3   6   3     5760.20     5624.47     47.08 o 
   4   6   3      119.50      119.20      6.82 o 
   5   6   3      508.64      527.99     18.12 o 
   6   6   3       85.04      126.58      9.62 o 
   7   6   3        9.15       17.23      6.86 o 
   8   6   3       21.39       27.21      8.40 o 
   9   6   3      756.68      771.92     28.30 o 
  10   6   3       25.76       29.61      7.43 o 
 -12   7   3       43.83       41.78     10.63 o 
 -11   7   3       13.13       33.24      9.79 o 
 -10   7   3       48.45       50.80     10.14 o 
  -9   7   3      811.82      766.07     18.69 o 
  -8   7   3      543.71      587.58     25.29 o 
  -7   7   3     1020.74      982.10     31.65 o 
  -6   7   3       34.07       58.04     10.08 o 
  -5   7   3       69.30       76.75      7.72 o 
  -4   7   3      100.20      116.31      8.55 o 
  -3   7   3     1002.72      989.71     17.81 o 
  -2   7   3     3072.19     3010.59     35.55 o 
  -1   7   3     1562.04     1496.86     23.90 o 
   0   7   3      842.43      708.30      9.03 o 
   1   7   3     1256.27     1222.83     18.79 o 
   2   7   3      700.13      745.27     29.99 o 
   3   7   3        7.72       10.74      2.77 o 
   4   7   3      940.21      858.73     16.43 o 
   5   7   3     1783.17     1879.48     46.64 o 
   6   7   3     1832.39     1837.62     35.79 o 
   7   7   3      883.29      874.91     33.06 o 
   8   7   3       41.19       42.28      9.18 o 
   9   7   3       37.79       63.48      9.24 o 
  10   7   3       51.41       30.47      7.94 o 
 -12   8   3      122.82      133.63     23.99 o 
 -11   8   3      192.52      199.92     19.20 o 
 -10   8   3      214.29      232.50     19.39 o 
  -9   8   3      261.54      226.45     11.74 o 
  -8   8   3        5.31        7.94      5.34 o 
  -7   8   3       62.90       50.50      7.85 o 
  -6   8   3        3.29        6.21      2.94 o 
  -5   8   3      340.83      370.43     13.90 o 
  -4   8   3       25.40       20.33      3.47 o 
  -3   8   3      123.66      122.75      6.72 o 
  -2   8   3      250.31      218.86      7.68 o 
  -1   8   3     1239.39     1155.21     14.86 o 
   0   8   3     2998.32     2934.49     28.60 o 
   1   8   3      970.29      968.96     13.92 o 
   2   8   3        4.16        0.60      2.08 o 
   3   8   3        3.52       10.52      2.55 o 
   4   8   3      209.88      146.62     22.97 o 
   5   8   3     2111.95     2108.61     44.92 o 
   6   8   3       40.42       48.27      6.61 o 
   7   8   3      525.37      523.66     25.93 o 
   8   8   3      144.93      128.80     14.60 o 
   9   8   3      215.16      229.55     20.46 o 
  10   8   3       23.51       21.99      6.83 o 
 -11   9   3        4.20        9.36      7.08 o 
 -10   9   3      403.05      364.14     32.98 o 
  -9   9   3      242.91      239.79     19.19 o 
  -8   9   3       43.39       53.55      9.08 o 
  -7   9   3       26.47       21.68      6.21 o 
  -6   9   3       11.20       14.02      4.07 o 
  -5   9   3      486.95      507.21     16.68 o 
  -4   9   3      411.10      431.74     14.39 o 
  -3   9   3      556.65      610.69     19.51 o 
  -2   9   3       14.99       23.04      2.86 o 
  -1   9   3      442.59      456.12     10.28 o 
   0   9   3     1827.04     1911.63     25.33 o 
   1   9   3      641.12      644.53     13.22 o 
   2   9   3      747.68      676.66     17.86 o 
   3   9   3      199.87      178.17      8.45 o 
   4   9   3     2924.45      961.11   1368.65 o 
   5   9   3       31.02       44.36      7.83 o 
   6   9   3        1.58       55.69      9.10 o 
   7   9   3       15.32       31.07     11.11 o 
   8   9   3      154.41      163.39     16.07 o 
   9   9   3      158.48      194.90     35.79 o 
  10   9   3      267.00      295.31     28.02 o 
 -11  10   3       59.87       93.16     13.49 o 
 -10  10   3       21.79       42.29     13.17 o 
  -9  10   3      136.50      146.64     17.49 o 
  -8  10   3       13.15        2.22      5.44 o 
  -7  10   3      369.27      330.54     19.59 o 
  -6  10   3       30.75       32.45      6.69 o 
  -5  10   3      107.98      108.53     16.12 o 
  -4  10   3      260.91      291.83     12.29 o 
  -3  10   3       35.03       33.84      3.46 o 
  -2  10   3      728.39      775.11     15.50 o 
  -1  10   3     7605.95     7645.05     55.71 o 
   0  10   3      312.87      300.80     10.89 o 
   1  10   3      971.87      876.88     14.97 o 
   2  10   3       85.12       81.37      4.89 o 
   3  10   3       54.77       57.74      6.58 o 
   4  10   3       77.22       21.28     29.34 o 
   5  10   3      119.21      114.36     18.16 o 
   6  10   3      324.98      294.06     18.48 o 
   7  10   3      618.51      622.85     28.55 o 
   8  10   3       60.51       76.75     11.59 o 
   9  10   3       22.40       11.67     11.35 o 
 -11  11   3        1.46        6.76      6.65 o 
 -10  11   3      497.41      505.24     29.80 o 
  -9  11   3       77.04       83.38     12.24 o 
  -8  11   3      147.38      155.09     33.06 o 
  -7  11   3        1.39        6.44      8.36 o 
  -6  11   3       15.70        0.98      4.70 o 
  -5  11   3       22.11       46.29      5.79 o 
  -4  11   3      696.86      780.98     36.14 o 
  -3  11   3       28.16        6.28      4.34 o 
  -2  11   3      813.16      832.40     15.32 o 
  -1  11   3        3.29       18.36      2.65 o 
   0  11   3       49.35       50.88      3.70 o 
   1  11   3      676.04      679.66     12.95 o 
   2  11   3     1582.29     1608.76     35.01 o 
   3  11   3        2.41        3.85      4.06 o 
   4  11   3      275.64      226.87     24.00 o 
   5  11   3       79.81       73.67     14.48 o 
   6  11   3       57.80       46.24     11.11 o 
   7  11   3       10.32        7.27      6.28 o 
   8  11   3      135.15       89.32     23.34 o 
   9  11   3       58.51       73.03     12.86 o 
 -10  12   3       43.51       86.40     13.53 o 
  -9  12   3      174.62      173.23     17.37 o 
  -8  12   3     1047.41     1144.23     39.65 o 
  -7  12   3     1535.58     1383.05     67.90 o 
  -6  12   3      156.03      149.32     13.26 o 
  -5  12   3        3.55       17.11      3.97 o 
  -4  12   3      813.01      855.80     37.82 o 
  -3  12   3       30.18       34.72      5.23 o 
  -2  12   3      287.28      329.87     13.95 o 
  -1  12   3     2022.71     2097.76     36.41 o 
   0  12   3       28.63       54.88      4.38 o 
   1  12   3     1843.79     1881.68     24.73 o 
   2  12   3      260.19      272.70     10.79 o 
   3  12   3       64.63       85.68     14.36 o 
   4  12   3       11.86       23.32      9.45 o 
   5  12   3       88.42       80.28      9.80 o 
   6  12   3       21.96       21.77      6.68 o 
   7  12   3      146.49      150.72     14.94 o 
   8  12   3       63.79      102.81     13.82 o 
   9  12   3        4.88       26.85     11.39 o 
 -10  13   3        3.73        2.57      7.02 o 
  -9  13   3      273.31      232.05     23.71 o 
  -8  13   3      159.69      177.74     16.66 o 
  -7  13   3       38.95       40.47      8.87 o 
  -6  13   3      812.87      789.92     29.97 o 
  -5  13   3      951.31      997.90     24.24 o 
  -4  13   3      248.59      252.72     20.47 o 
  -3  13   3     1088.70     1047.47     52.90 o 
  -2  13   3       10.27       22.69      4.53 o 
  -1  13   3     1056.40     1032.54     34.35 o 
   0  13   3      676.22      716.09     20.80 o 
   1  13   3      558.89      555.67     16.54 o 
   2  13   3      851.52      785.33     18.73 o 
   3  13   3     1084.92      218.53    517.80 o 
   4  13   3      249.08      206.11     23.92 o 
   5  13   3      672.44      702.63     26.91 o 
   6  13   3       57.40       78.90     22.62 o 
   7  13   3       23.40       14.80      6.48 o 
   8  13   3      902.70      845.73     36.18 o 
  -9  14   3      170.26      143.98     16.11 o 
  -8  14   3       99.96      134.27     14.94 o 
  -7  14   3      135.24       79.00     11.11 o 
  -6  14   3       17.53       16.87      6.61 o 
  -5  14   3       74.95       54.01      6.43 o 
  -4  14   3      195.91      191.59     10.54 o 
  -3  14   3     1362.46     1364.23     25.98 o 
  -2  14   3       28.15       22.90      4.48 o 
  -1  14   3      145.79      142.15     13.44 o 
   0  14   3      116.54      122.10     14.92 o 
   1  14   3       58.46       84.71      6.04 o 
   2  14   3      109.28      120.98      9.49 o 
   3  14   3     1226.97     1255.92     33.76 o 
   4  14   3       31.60       15.16      9.90 o 
   5  14   3      180.94      176.90     17.05 o 
   6  14   3       63.21       79.00     10.61 o 
   7  14   3      317.24      316.29     21.32 o 
  -9  15   3        1.91       -4.08      6.94 o 
  -8  15   3      398.81      326.63     22.88 o 
  -7  15   3      273.08      324.80     21.34 o 
  -6  15   3      589.58      586.75     27.23 o 
  -5  15   3      202.82      176.95     14.82 o 
  -4  15   3       75.21       74.82      8.44 o 
  -3  15   3      115.64      144.63     10.01 o 
  -2  15   3      136.02      165.24      9.31 o 
  -1  15   3      219.03      242.85     12.42 o 
   0  15   3      322.14      333.14     15.61 o 
   1  15   3       18.22       13.32      3.95 o 
   2  15   3      518.88      504.22     20.89 o 
   3  15   3        9.43       -0.39     10.19 o 
   4  15   3      121.35      128.77     21.00 o 
   5  15   3       54.66       83.95     10.34 o 
   6  15   3      759.47      713.11     29.81 o 
   7  15   3       46.12       72.05     19.17 o 
  -8  16   3        0.28        9.64      7.30 o 
  -7  16   3        8.33       15.60     10.34 o 
  -6  16   3       78.22      104.27     12.44 o 
  -5  16   3      569.48      550.70     41.00 o 
  -4  16   3        2.03       -2.27      4.92 o 
  -3  16   3     1510.86     1465.61     38.80 o 
  -2  16   3        0.18        3.29      6.80 o 
  -1  16   3      304.59      295.27     17.78 o 
   0  16   3      160.00      155.06     13.09 o 
   1  16   3       89.37       97.75     10.59 o 
   2  16   3       33.51       36.13     12.80 o 
   3  16   3      740.45      808.07     49.64 o 
   4  16   3       11.86        8.96      9.02 o 
   5  16   3      383.55      315.11     34.03 o 
   6  16   3        4.42       21.30     12.66 o 
  -8  17   3      368.43      302.16     22.52 o 
  -7  17   3        3.23        7.50      6.70 o 
  -6  17   3      190.63      175.40     15.77 o 
  -5  17   3       26.96       30.65      8.52 o 
  -4  17   3      171.12      161.69     14.38 o 
  -3  17   3      242.99      236.22     27.58 o 
  -2  17   3      122.52      153.05     13.34 o 
  -1  17   3       59.86       56.84     16.64 o 
   0  17   3      477.13      541.03     26.25 o 
   1  17   3      359.34      365.45     21.18 o 
   2  17   3      109.26      138.59     21.62 o 
   3  17   3      153.49      137.49     22.21 o 
   4  17   3       67.90       71.53     18.59 o 
   5  17   3       92.51       81.58     18.69 o 
  -7  18   3       51.06       72.72     22.54 o 
  -6  18   3       76.73      106.03     13.27 o 
  -5  18   3      333.35      353.92     22.24 o 
  -4  18   3       62.00       48.51     10.57 o 
  -3  18   3      100.91      126.18     14.61 o 
  -2  18   3       12.93       25.30      6.64 o 
  -1  18   3      526.25      527.55     25.38 o 
   0  18   3       39.53       47.74      8.68 o 
   1  18   3      184.90      220.65     16.75 o 
   2  18   3       39.76       55.95     15.65 o 
   3  18   3       58.44       72.58     17.69 o 
   4  18   3        0.65        9.63     11.89 o 
   5  18   3       58.78       49.45     16.37 o 
  -6  19   3      111.89      107.20     13.59 o 
  -5  19   3        6.48       -3.79      6.92 o 
  -4  19   3      198.44      185.91     16.28 o 
  -3  19   3       80.87      109.59     13.80 o 
  -2  19   3      149.77      136.62     20.54 o 
  -1  19   3        0.52        6.53      7.64 o 
   0  19   3       77.72       86.19     11.40 o 
   1  19   3       19.98       29.65      7.76 o 
   2  19   3       51.15       60.25     10.01 o 
   3  19   3        8.96       18.72     13.59 o 
   4  19   3        8.36       31.93     14.13 o 
  -4  20   3       37.98       61.30     10.48 o 
  -3  20   3       53.91       48.25      8.88 o 
  -2  20   3       15.28       10.66      5.77 o 
  -1  20   3      456.18      489.26     26.30 o 
   0  20   3        0.00       -1.39      5.65 o 
   1  20   3        2.64       -2.07     12.19 o 
   2  20   3       56.23       38.86     13.56 o 
  -2  21   3      129.97       91.39     20.12 o 
  -1  21   3       15.76       17.62     12.41 o 
   0  21   3        0.73      -10.23     10.71 o 
 -12   0   4      148.86      192.07     27.93 o 
 -10   0   4      856.74      823.90     49.20 o 
  -8   0   4      118.22      113.35     16.85 o 
  -6   0   4      793.45      913.55     26.58 o 
  -4   0   4      522.69      602.36     21.53 o 
  -2   0   4     2276.19     2125.23     25.04 o 
   0   0   4     4192.56     4053.12     31.59 o 
   2   0   4      467.64      436.51     18.55 o 
   4   0   4     1338.41     1340.15     25.33 o 
   6   0   4      263.87      315.07     18.69 o 
   8   0   4       59.01       73.92     15.65 o 
  10   0   4      363.10      384.27     38.79 o 
 -12   1   4       20.00       20.25      9.66 o 
 -11   1   4       36.68       44.12     10.00 o 
 -10   1   4       12.69       31.57      8.50 o 
  -9   1   4       15.39       51.93      9.39 o 
  -8   1   4      172.37      158.88     24.24 o 
  -7   1   4      809.98      811.83     19.30 o 
  -6   1   4      629.78      576.31     11.84 o 
  -5   1   4     3816.72     3714.05     34.40 o 
  -4   1   4     1581.29     1497.29     19.69 o 
  -3   1   4     1011.25     1144.04     11.51 o 
  -2   1   4      482.52      461.75      8.26 o 
  -1   1   4     6204.78     6189.40     28.82 o 
   0   1   4        0.47        9.59      1.27 o 
   1   1   4     4310.46     3869.72     23.85 o 
   2   1   4        7.09       33.32      3.16 o 
   3   1   4     3221.99     3293.42     29.49 o 
   4   1   4      108.02      108.75      5.29 o 
   5   1   4       82.04       97.36      5.51 o 
   6   1   4       27.71       28.58      4.57 o 
   7   1   4      259.58      303.06     16.29 o 
   8   1   4       47.35       59.97      8.30 o 
   9   1   4       38.76       41.93      9.50 o 
  10   1   4      536.59      575.62     32.54 o 
 -12   2   4        0.18        3.50      9.12 o 
 -11   2   4      245.69      298.70     22.72 o 
 -10   2   4      603.99      521.41     28.00 o 
  -9   2   4      282.81      265.26     18.80 o 
  -8   2   4      171.50      173.27      9.64 o 
  -7   2   4      438.06      349.65     10.24 o 
  -6   2   4       11.16       13.63      6.14 o 
  -5   2   4       40.74      102.34      6.84 o 
  -4   2   4       58.20       96.10      5.14 o 
  -3   2   4      707.62      641.28      9.85 o 
  -2   2   4    11298.45    11418.37     45.50 o 
  -1   2   4     1027.37      962.52      9.50 o 
   0   2   4      422.11      479.09      7.23 o 
   1   2   4        2.67       12.60      1.49 o 
   2   2   4      577.33      606.79     11.64 o 
   3   2   4     2336.84     2270.02     24.63 o 
   4   2   4     2358.45     2437.40     26.25 o 
   5   2   4      223.93      230.75     11.60 o 
   6   2   4      318.87      358.60     13.89 o 
   7   2   4       76.68       84.33      9.14 o 
   8   2   4      126.36      147.98     12.35 o 
   9   2   4       22.37       39.45     10.02 o 
  10   2   4       11.75       23.17      8.60 o 
 -12   3   4      154.60      106.29     15.07 o 
 -11   3   4      225.23      187.19     46.53 o 
 -10   3   4       87.00       55.27     10.11 o 
  -9   3   4      953.74      900.05     30.20 o 
  -8   3   4     2694.38     2729.37     38.50 o 
  -7   3   4       51.45       84.85      5.52 o 
  -6   3   4        2.34       25.59      4.27 o 
  -5   3   4     1303.33     1482.62     25.07 o 
  -4   3   4     4340.46     4522.25     38.82 o 
  -3   3   4        6.40        9.44      1.88 o 
  -2   3   4      527.84      409.07      6.10 o 
  -1   3   4        6.05       13.81      1.27 o 
   0   3   4     1058.69      983.28     10.00 o 
   1   3   4      763.48      690.88     11.01 o 
   2   3   4      452.04      426.69     11.19 o 
   3   3   4      451.90      446.76     12.96 o 
   4   3   4     1597.87     1700.40     32.20 o 
   5   3   4      687.63      640.81     16.92 o 
   6   3   4      760.44      834.23     23.99 o 
   7   3   4      142.09      160.39     12.17 o 
   8   3   4      623.55      565.32     23.52 o 
   9   3   4      188.74      208.37     15.52 o 
  10   3   4      284.99      311.68     24.23 o 
 -12   4   4      470.76      451.87     28.94 o 
 -11   4   4      114.80      157.22     27.31 o 
 -10   4   4      192.87      222.18     18.19 o 
  -9   4   4      441.78      433.76     17.32 o 
  -8   4   4     1786.95     1631.83     42.43 o 
  -7   4   4        0.69       20.40      5.65 o 
  -6   4   4     2526.66     2498.43     46.36 o 
  -5   4   4       51.91       34.71      4.33 o 
  -4   4   4        7.34       10.56      1.62 o 
  -3   4   4     1145.63     1271.23     14.22 o 
  -2   4   4       42.96       68.63      3.65 o 
  -1   4   4      612.04      712.65     17.63 o 
   0   4   4     1311.60     1199.17     19.53 o 
   1   4   4      460.85      531.39      9.88 o 
   2   4   4     2045.34     2101.02     23.00 o 
   3   4   4     2081.16     2147.49     26.00 o 
   4   4   4       53.67       67.32      6.08 o 
   5   4   4     1076.54     1085.13     24.94 o 
   6   4   4     1437.61     1458.81     31.47 o 
   7   4   4       39.83       40.62      6.67 o 
   8   4   4      292.52      316.29     17.73 o 
   9   4   4       37.14       51.26      8.87 o 
  10   4   4        0.29        1.93      5.37 o 
 -12   5   4        4.04        9.13     12.28 o 
 -11   5   4      729.30      600.08     31.92 o 
 -10   5   4        0.54        8.63      6.63 o 
  -9   5   4      151.60      161.48     10.99 o 
  -8   5   4       43.36       91.93      8.18 o 
  -7   5   4      685.42      789.70     22.19 o 
  -6   5   4       16.43       37.64      5.05 o 
  -5   5   4      304.74      279.58     12.75 o 
  -4   5   4      378.69      495.48     13.11 o 
  -3   5   4     3058.90     2694.59     21.98 o 
  -2   5   4      452.99      682.70      8.37 o 
  -1   5   4     3921.54     3892.79     43.56 o 
   0   5   4       16.77       40.80      4.25 o 
   1   5   4      101.60      188.43      5.10 o 
   2   5   4      845.69     1046.91     16.79 o 
   3   5   4     3433.73     3139.54     28.04 o 
   4   5   4       54.25       65.30      7.50 o 
   5   5   4      457.56      444.97     20.03 o 
   6   5   4        0.97       26.28      6.78 o 
   7   5   4       21.90       22.59      6.98 o 
   8   5   4       36.33       44.77      7.90 o 
   9   5   4      150.60      131.73     12.36 o 
  10   5   4       31.10       22.07      6.44 o 
 -12   6   4       16.20       14.28      7.95 o 
 -11   6   4      236.02      193.04     18.46 o 
 -10   6   4       39.94       61.65     10.37 o 
  -9   6   4       24.70       45.69      6.45 o 
  -8   6   4      386.69      380.64     21.22 o 
  -7   6   4      269.26      286.34     11.79 o 
  -6   6   4     3995.68     4262.58     41.73 o 
  -5   6   4       24.74       23.93      3.27 o 
  -4   6   4     1067.82     1166.47     17.38 o 
  -3   6   4      950.67     1077.89     14.76 o 
  -2   6   4      953.52     1066.34     13.41 o 
  -1   6   4      205.29      195.61      6.51 o 
   0   6   4    12473.94    12650.09     86.46 o 
   1   6   4       18.84       14.87      2.00 o 
   2   6   4      420.52      400.13      9.03 o 
   3   6   4      686.45      678.79     13.33 o 
   4   6   4        4.57       17.33      3.72 o 
   5   6   4      410.75      442.32     20.29 o 
   6   6   4      560.48      522.10     19.15 o 
   7   6   4       97.17      124.49     13.26 o 
   8   6   4      462.17      501.42     27.58 o 
   9   6   4        2.07        4.33      5.32 o 
  10   6   4        1.53       14.05      5.88 o 
 -12   7   4      211.17      315.68     24.64 o 
 -11   7   4       33.90       23.26      8.31 o 
 -10   7   4        5.17       23.03      7.91 o 
  -9   7   4        7.04       16.29      2.95 o 
  -8   7   4     1539.69     1327.63     35.82 o 
  -7   7   4       88.83       95.89      7.23 o 
  -6   7   4      107.71      151.51     11.35 o 
  -5   7   4     1755.97     1633.88     35.37 o 
  -4   7   4     1065.87     1000.34     23.06 o 
  -3   7   4     1474.97     1424.21     20.41 o 
  -2   7   4     1761.04     1898.10     17.47 o 
  -1   7   4      114.18      193.79     20.32 o 
   0   7   4      264.48      397.10     22.06 o 
   1   7   4     1039.66     1203.65     26.99 o 
   2   7   4     1093.84     1072.10     16.19 o 
   3   7   4     2734.76     2817.94     25.34 o 
   4   7   4      131.79      157.68      9.50 o 
   5   7   4     1700.99     1665.01     39.58 o 
   6   7   4      655.02      669.35     21.76 o 
   7   7   4        8.37       29.60     13.20 o 
   8   7   4      208.57      182.59     17.06 o 
   9   7   4        1.56       13.05      7.34 o 
  10   7   4      192.78      164.23     26.73 o 
 -12   8   4       88.17       69.58     17.63 o 
 -11   8   4       15.64        9.70      7.69 o 
 -10   8   4       88.80       65.72     11.32 o 
  -9   8   4      527.49      566.44     42.19 o 
  -8   8   4       60.42       49.64      7.58 o 
  -7   8   4       13.84       20.38      6.13 o 
  -6   8   4      111.03      155.50     11.69 o 
  -5   8   4      472.43      455.58     15.78 o 
  -4   8   4     1147.70     1166.85     20.08 o 
  -3   8   4      575.36      503.04     12.87 o 
  -2   8   4      902.08      934.88     13.11 o 
  -1   8   4      509.76      424.00     12.55 o 
   0   8   4      271.89      271.70     19.13 o 
   1   8   4     2051.19     2110.74     25.48 o 
   2   8   4     1305.34     1293.45     21.40 o 
   3   8   4      918.48      867.92     15.54 o 
   4   8   4      448.69      407.96     18.58 o 
   5   8   4     1521.49     1525.84     49.74 o 
   6   8   4      712.63      706.64     22.56 o 
   7   8   4       22.36       32.34      8.30 o 
   8   8   4        2.98       15.81      7.44 o 
   9   8   4      450.62      508.69     29.94 o 
  10   8   4       89.73       73.01     15.77 o 
 -11   9   4        2.81       20.27      8.47 o 
 -10   9   4        0.30       17.58      8.27 o 
  -9   9   4       23.21       20.46      5.87 o 
  -8   9   4       90.17       67.66     12.14 o 
  -7   9   4      371.07      409.01     28.01 o 
  -6   9   4        1.36       18.54      5.17 o 
  -5   9   4     1210.68     1262.11     30.53 o 
  -4   9   4      813.30      812.70     16.61 o 
  -3   9   4       46.35       45.30      6.98 o 
  -2   9   4      284.60      346.97      8.71 o 
  -1   9   4     1803.63     1731.42     27.15 o 
   0   9   4      274.80      259.29     10.52 o 
   1   9   4     2646.12     2657.58     36.39 o 
   2   9   4      351.52      390.69     11.74 o 
   3   9   4        3.24        8.18      6.73 o 
   4   9   4      179.53      150.26     11.92 o 
   5   9   4     1114.19     1140.16     34.04 o 
   6   9   4      135.36      142.65     13.32 o 
   7   9   4      755.91      821.00     33.24 o 
   8   9   4        0.22       12.03      6.78 o 
   9   9   4       54.64       74.43     13.35 o 
 -11  10   4        3.87       40.60      9.54 o 
 -10  10   4     1307.63     1150.17     34.97 o 
  -9  10   4      552.67      579.84     29.34 o 
  -8  10   4       29.43       39.06      9.14 o 
  -7  10   4      278.03      238.30     16.64 o 
  -6  10   4       84.26       96.94     10.01 o 
  -5  10   4        5.65        1.80      3.39 o 
  -4  10   4      185.65      216.96     12.42 o 
  -3  10   4     1512.66     1565.61     20.38 o 
  -2  10   4       51.45       67.00      5.42 o 
  -1  10   4      325.98      358.21      9.58 o 
   0  10   4      380.26      327.03     12.14 o 
   1  10   4      348.52      375.58     11.01 o 
   2  10   4        3.13        9.97      3.16 o 
   3  10   4      268.34      272.23     13.46 o 
   4  10   4     3673.28     3597.35     58.69 o 
   5  10   4       12.07        8.36      4.58 o 
   6  10   4      103.35      104.12     11.70 o 
   7  10   4        4.14       12.66      8.69 o 
   8  10   4      166.41      189.09     19.40 o 
   9  10   4       83.89       99.45     18.98 o 
 -11  11   4       51.34        8.19      7.79 o 
 -10  11   4        0.45        7.58      5.53 o 
  -9  11   4      126.50       91.05     13.11 o 
  -8  11   4      114.70      182.21     16.24 o 
  -7  11   4     1629.13     1390.84     39.97 o 
  -6  11   4      302.61      349.68     16.13 o 
  -5  11   4       59.31       60.99      8.74 o 
  -4  11   4       33.56       29.53      9.14 o 
  -3  11   4      167.73      153.22      8.99 o 
  -2  11   4        0.14       12.34      2.24 o 
  -1  11   4     1823.81     1823.40     42.44 o 
   0  11   4      198.83      234.33      7.81 o 
   1  11   4      607.93      611.49     15.93 o 
   2  11   4       59.25       53.43      5.64 o 
   3  11   4      289.02      292.31     14.12 o 
   4  11   4      336.82       53.93    166.63 o 
   5  11   4       48.39       30.82      7.13 o 
   6  11   4       21.25       27.69      7.42 o 
   7  11   4     2145.79     2154.17     53.66 o 
   8  11   4       37.06       39.56      9.09 o 
   9  11   4      186.37      219.33     25.61 o 
 -10  12   4      330.54      237.79     16.88 o 
  -9  12   4       49.72       20.36      8.55 o 
  -8  12   4      275.19      268.24     20.11 o 
  -7  12   4       79.30       62.79      9.62 o 
  -6  12   4       99.12      110.07     13.39 o 
  -5  12   4      264.85      242.38     12.27 o 
  -4  12   4        4.41       13.99      4.16 o 
  -3  12   4      281.24      274.94     12.33 o 
  -2  12   4     2094.10     2107.13     37.34 o 
  -1  12   4     1487.82     1412.03     19.98 o 
   0  12   4      108.59      120.78      6.09 o 
   1  12   4       54.87       58.81      5.25 o 
   2  12   4      169.38      169.00      9.81 o 
   3  12   4       31.06       19.01      5.38 o 
   4  12   4     1098.52     1009.85     52.52 o 
   5  12   4      912.32      854.07     50.36 o 
   6  12   4      917.38      867.72     32.02 o 
   7  12   4       68.63       56.75     24.31 o 
   8  12   4       39.85       51.59     10.70 o 
 -10  13   4        7.18       17.11     10.61 o 
  -9  13   4      166.32      106.45     14.24 o 
  -8  13   4      579.79      638.53     30.07 o 
  -7  13   4       44.98       37.65      7.94 o 
  -6  13   4      376.07      380.19     20.85 o 
  -5  13   4      135.47      105.47      7.99 o 
  -4  13   4      605.70      621.83     41.25 o 
  -3  13   4      164.22      137.21     10.23 o 
  -2  13   4       13.08       11.35      4.91 o 
  -1  13   4      445.27      454.66     12.17 o 
   0  13   4       61.03       72.77      5.17 o 
   1  13   4      309.36      305.84     13.18 o 
   2  13   4      513.11      529.30     17.34 o 
   3  13   4      453.44      494.30     22.98 o 
   4  13   4     1166.10     1139.21     57.22 o 
   5  13   4      560.84      545.64     23.85 o 
   6  13   4       16.87        7.04      4.94 o 
   7  13   4        1.37        3.94      5.22 o 
  -9  14   4       24.10       12.38      7.44 o 
  -8  14   4       27.30       12.56      6.94 o 
  -7  14   4       22.09       27.84      7.44 o 
  -6  14   4      510.42      454.34     23.19 o 
  -5  14   4      415.37      403.22     21.95 o 
  -4  14   4      311.56      340.73     13.45 o 
  -3  14   4       74.77      106.86      8.55 o 
  -2  14   4      748.71      796.52     21.12 o 
  -1  14   4       32.47       50.81      9.47 o 
   0  14   4        6.50        8.75      9.32 o 
   1  14   4      221.97      236.35     13.00 o 
   2  14   4     1430.22     1372.48     51.18 o 
   3  14   4        0.10        1.18      3.80 o 
   4  14   4      173.30      205.21     25.61 o 
   5  14   4      192.78      185.20     14.25 o 
   6  14   4        2.62       14.11      5.58 o 
   7  14   4       62.35       65.39     18.02 o 
  -9  15   4      103.84      103.50     14.06 o 
  -8  15   4      272.47      261.69     20.33 o 
  -7  15   4        6.52        8.62      5.81 o 
  -6  15   4        0.30       12.45      5.77 o 
  -5  15   4        4.04       38.03      7.10 o 
  -4  15   4       48.23       65.29      9.17 o 
  -3  15   4     1264.60     1256.44     36.49 o 
  -2  15   4        4.74       11.28      3.54 o 
  -1  15   4      323.28      346.59     12.81 o 
   0  15   4       73.97       70.11      6.82 o 
   1  15   4       67.17       72.94     15.32 o 
   2  15   4      697.94      765.03     21.98 o 
   3  15   4      812.16      227.94    374.57 o 
   4  15   4      152.74      130.31     22.07 o 
   5  15   4      416.94      376.84     36.63 o 
   6  15   4        0.29        0.99     11.14 o 
  -8  16   4       39.25       23.55      8.03 o 
  -7  16   4      126.78      148.77     15.15 o 
  -6  16   4      748.16      704.01     30.43 o 
  -5  16   4        8.22        1.83      4.71 o 
  -4  16   4      512.37      505.57     23.81 o 
  -3  16   4       18.08       25.60     16.05 o 
  -2  16   4       98.69      104.06     10.51 o 
  -1  16   4       29.94       38.86     12.52 o 
   0  16   4     1058.78     1183.08     57.09 o 
   1  16   4      239.21      320.46     30.71 o 
   2  16   4     1494.47     1461.01     66.27 o 
   3  16   4       41.92       44.23     14.17 o 
   4  16   4        6.11        5.95      8.87 o 
   5  16   4        3.66        2.15      9.00 o 
   6  16   4       32.37       28.53     13.56 o 
  -8  17   4       77.64       68.11     21.16 o 
  -7  17   4       20.05       13.91      7.58 o 
  -6  17   4      120.16      127.62     22.36 o 
  -5  17   4       92.00       71.59     10.55 o 
  -4  17   4      244.60      257.10     17.83 o 
  -3  17   4      661.60      642.61     26.41 o 
  -2  17   4       16.73       26.67      6.52 o 
  -1  17   4       49.08       52.60      8.40 o 
   0  17   4      180.98      189.65     43.86 o 
   1  17   4      138.80      168.49     13.92 o 
   2  17   4       30.69       45.69     13.24 o 
   3  17   4      271.46      277.58     31.81 o 
   4  17   4       31.88       36.38     14.63 o 
   5  17   4      360.03      334.02     37.09 o 
  -7  18   4       34.76       88.55     13.14 o 
  -6  18   4       34.21       14.23      7.71 o 
  -5  18   4        2.53        5.61      8.36 o 
  -4  18   4       71.37       62.03      9.93 o 
  -3  18   4       77.90       94.09     11.30 o 
  -2  18   4      227.58      244.77     34.88 o 
  -1  18   4      119.05      130.11     12.80 o 
   0  18   4      437.15      466.82     23.19 o 
   1  18   4      349.32      367.86     25.15 o 
   2  18   4      106.61      108.01     20.70 o 
   3  18   4      341.79      343.74     35.93 o 
   4  18   4       70.04       50.24     17.32 o 
  -6  19   4       21.21       23.09      7.94 o 
  -5  19   4      263.80      217.16     18.17 o 
  -4  19   4      350.85      402.23     25.34 o 
  -3  19   4        2.26        4.21      7.36 o 
  -2  19   4      100.51       98.29     12.26 o 
  -1  19   4      342.00      359.08     35.79 o 
   0  19   4        9.05       12.01      9.02 o 
   1  19   4      402.04      537.78     43.75 o 
   2  19   4        1.21        6.39     11.13 o 
   3  19   4        2.79       -1.61     11.75 o 
  -4  20   4      121.33      107.04     20.15 o 
  -3  20   4       83.10      104.72     19.12 o 
  -2  20   4      312.31      295.84     33.01 o 
  -1  20   4       26.94       59.22     17.18 o 
   0  20   4      104.83      149.89     24.55 o 
   1  20   4      181.47      207.60     28.70 o 
 -11   0   5      483.81      344.87     34.00 o 
  -9   0   5      248.99      340.80     29.14 o 
  -7   0   5      412.95      487.24     21.54 o 
  -5   0   5     6592.32     6412.80    108.66 o 
  -3   0   5     6778.46     7051.48     53.95 o 
  -1   0   5     2256.12     2439.40     27.55 o 
   1   0   5      917.39      982.37     15.41 o 
   3   0   5     8207.11     8515.55     69.71 o 
   5   0   5      245.28      275.59     13.35 o 
   7   0   5      831.42      795.91     33.05 o 
   9   0   5       49.63      126.78     21.97 o 
 -12   1   5       57.02      123.07     16.94 o 
 -11   1   5       97.26       84.50     12.69 o 
 -10   1   5      570.23      501.41     27.06 o 
  -9   1   5        9.14       14.75      5.84 o 
  -8   1   5      899.58      890.82     30.90 o 
  -7   1   5       42.84       69.34      5.63 o 
  -6   1   5      214.82      287.93     10.75 o 
  -5   1   5      783.25      882.19     15.03 o 
  -4   1   5       87.08      109.77      5.62 o 
  -3   1   5      632.58      570.90     10.88 o 
  -2   1   5     6889.33     7057.56     54.99 o 
  -1   1   5      339.33      370.28      7.51 o 
   0   1   5     8556.50     9249.42     75.13 o 
   1   1   5      653.69      633.61     10.56 o 
   2   1   5      251.65      211.54      7.03 o 
   3   1   5       37.68       39.78      3.77 o 
   4   1   5      733.72      847.11     14.93 o 
   5   1   5       25.75       28.36      3.55 o 
   6   1   5     1399.12     1503.94     29.82 o 
   7   1   5       89.64      113.19     11.03 o 
   8   1   5       39.57       50.06      8.45 o 
   9   1   5       11.46       -1.13      9.50 o 
  10   1   5        0.41        1.33      7.71 o 
 -12   2   5       16.10       34.77      9.97 o 
 -11   2   5       34.53       12.20      9.58 o 
 -10   2   5        2.85       22.54      7.91 o 
  -9   2   5       42.75       35.37      7.95 o 
  -8   2   5      987.87      877.94     19.80 o 
  -7   2   5      273.12      327.44     10.48 o 
  -6   2   5     1572.73     1488.21     24.10 o 
  -5   2   5     2018.63     2079.69     25.82 o 
  -4   2   5      841.12      922.48     13.76 o 
  -3   2   5      894.56     1061.25     12.47 o 
  -2   2   5     2507.77     2584.41     18.45 o 
  -1   2   5    10249.75    10584.68     46.01 o 
   0   2   5       36.53       72.84      3.08 o 
   1   2   5     2697.87     2690.27     21.24 o 
   2   2   5       29.08       21.11      2.63 o 
   3   2   5      703.53      741.80     14.69 o 
   4   2   5     2220.22     2230.50     26.11 o 
   5   2   5      324.46      356.37     11.76 o 
   6   2   5       15.95       19.50      5.53 o 
   7   2   5      271.81      339.42     18.10 o 
   8   2   5      173.97      216.66     18.83 o 
   9   2   5      285.75      310.80     19.32 o 
  10   2   5        4.17       10.10     11.61 o 
 -12   3   5      128.02       93.56     17.30 o 
 -11   3   5      139.58      122.86     14.80 o 
 -10   3   5      150.89      165.88     16.05 o 
  -9   3   5       75.85       93.54      8.29 o 
  -8   3   5      110.37      102.51     10.38 o 
  -7   3   5      202.36      260.25     12.76 o 
  -6   3   5      687.68      695.54     16.52 o 
  -5   3   5       32.77       64.52      4.82 o 
  -4   3   5     3947.46     3967.02     31.87 o 
  -3   3   5       11.34       21.59      2.08 o 
  -2   3   5     2657.47     2758.67     18.34 o 
  -1   3   5     3780.73     3767.95     32.24 o 
   0   3   5     1682.84     1510.71     46.15 o 
   1   3   5       83.75      143.45      8.80 o 
   2   3   5     4499.65     4428.35     34.52 o 
   3   3   5      334.78      312.44     11.31 o 
   4   3   5      551.09      608.64     15.68 o 
   5   3   5      102.59       92.29      8.27 o 
   6   3   5        4.83       30.53      6.59 o 
   7   3   5       76.78      101.26     17.10 o 
   8   3   5      532.02      619.96     25.43 o 
   9   3   5      109.02      112.33     12.26 o 
  10   3   5        1.19       21.86      7.05 o 
 -12   4   5        0.34       15.86      7.75 o 
 -11   4   5       49.33       22.69      7.90 o 
 -10   4   5        0.02       16.69      7.47 o 
  -9   4   5      128.98       99.64      8.37 o 
  -8   4   5       34.34       60.51      6.21 o 
  -7   4   5      339.03      348.62     14.73 o 
  -6   4   5      772.24      808.76     17.88 o 
  -5   4   5      855.26      759.97     17.91 o 
  -4   4   5     1758.02     1960.33     25.17 o 
  -3   4   5     6359.60     6773.20     33.28 o 
  -2   4   5      144.69      136.48      3.67 o 
  -1   4   5     4202.09     4404.40     38.45 o 
   0   4   5      198.74      174.78      5.36 o 
   1   4   5       24.10       29.69      2.58 o 
   2   4   5        0.82       22.95      2.99 o 
   3   4   5      354.99      321.57     11.62 o 
   4   4   5      212.15      217.89     10.73 o 
   5   4   5     2005.53     2160.16     43.73 o 
   6   4   5       42.24       43.60      7.89 o 
   7   4   5      128.74      181.51     13.35 o 
   8   4   5       20.89       39.32      7.57 o 
   9   4   5       42.44       25.68      8.66 o 
  10   4   5       69.98       65.64     10.45 o 
 -12   5   5      166.15      200.94     33.04 o 
 -11   5   5      153.04      185.57     18.24 o 
 -10   5   5        4.17       11.69      6.04 o 
  -9   5   5        0.42       26.68      5.06 o 
  -8   5   5      148.67      152.93     15.86 o 
  -7   5   5       11.91       23.63      4.80 o 
  -6   5   5     2985.96     2824.55     33.52 o 
  -5   5   5       63.16      125.46      8.82 o 
  -4   5   5     2710.57     2606.19     22.79 o 
  -3   5   5      547.35      664.60     11.35 o 
  -2   5   5      134.45      144.42      8.01 o 
  -1   5   5       48.92       61.72      6.20 o 
   0   5   5     1773.09     1722.24     31.63 o 
   1   5   5      786.76      946.66     15.10 o 
   2   5   5     6345.13     6248.04     69.02 o 
   3   5   5       44.26       69.58      5.31 o 
   4   5   5       25.73       41.31      5.14 o 
   5   5   5       57.01       71.09      8.75 o 
   6   5   5      139.48      207.61     12.41 o 
   7   5   5      195.00      199.44     27.96 o 
   8   5   5      162.42      198.01     23.13 o 
   9   5   5       40.20       35.71      7.94 o 
  10   5   5      144.23      144.65     20.10 o 
 -12   6   5        0.62        2.62      7.09 o 
 -11   6   5       76.47      102.83     14.35 o 
 -10   6   5       24.71       77.42     11.87 o 
  -9   6   5     1523.50     1352.45     34.78 o 
  -8   6   5      295.84      233.96     16.54 o 
  -7   6   5       24.57       36.40      5.33 o 
  -6   6   5       27.88       44.68      6.18 o 
  -5   6   5      447.48      519.13     17.51 o 
  -4   6   5        1.84       45.73      3.85 o 
  -3   6   5     5457.39     5376.80     33.67 o 
  -2   6   5      302.47      401.64     15.40 o 
  -1   6   5      162.61      212.49     11.66 o 
   0   6   5     1324.72     1293.47     23.93 o 
   1   6   5        7.34       14.84      1.68 o 
   2   6   5        5.46       21.00      2.93 o 
   3   6   5      881.60      938.14     14.74 o 
   4   6   5      216.19      182.83     12.16 o 
   5   6   5     3170.59     3354.75    114.08 o 
   6   6   5      113.94      113.14      9.44 o 
   7   6   5      140.05      111.33     21.21 o 
   8   6   5       21.76       18.30      6.14 o 
   9   6   5        2.64       28.63      7.37 o 
 -12   7   5      263.52      152.91     24.27 o 
 -11   7   5       66.34       29.10     16.61 o 
 -10   7   5       43.44       75.05     11.75 o 
  -9   7   5      468.30      516.31     26.02 o 
  -8   7   5      427.14      431.73     25.18 o 
  -7   7   5      193.63      274.12     13.32 o 
  -6   7   5     1822.85     1665.16     29.35 o 
  -5   7   5      107.47      172.33      7.06 o 
  -4   7   5     1618.82     1601.75     20.03 o 
  -3   7   5      354.63      393.49      8.29 o 
  -2   7   5       89.45       96.43      8.25 o 
  -1   7   5     3985.73     3892.61     51.60 o 
   0   7   5     1214.73     1184.80     23.91 o 
   1   7   5      397.34      404.25      8.03 o 
   2   7   5     3305.03     3417.19     28.03 o 
   3   7   5     1672.19     1645.56     25.37 o 
   4   7   5      123.29      138.00     11.05 o 
   5   7   5       52.05       43.08      7.27 o 
   6   7   5      105.18       88.98      8.45 o 
   7   7   5       19.99       17.74      6.75 o 
   8   7   5      183.60      191.76     17.99 o 
   9   7   5      156.38      166.80     14.54 o 
 -12   8   5       65.67       95.61     20.26 o 
 -11   8   5       89.00       55.71     11.18 o 
 -10   8   5      451.39      584.73     44.60 o 
  -9   8   5      172.21      133.11     22.79 o 
  -8   8   5      487.63      354.91     29.35 o 
  -7   8   5      524.51      547.37     17.86 o 
  -6   8   5      191.29      220.99     11.10 o 
  -5   8   5     3123.14     3141.74     37.09 o 
  -4   8   5     3312.43     3331.59     27.31 o 
  -3   8   5      534.58      482.29     13.39 o 
  -2   8   5      132.41      203.27     10.57 o 
  -1   8   5       21.23       40.03      4.40 o 
   0   8   5     2512.38     2466.21     31.44 o 
   1   8   5     3101.62     2846.84     59.13 o 
   2   8   5        1.10       11.09      2.33 o 
   3   8   5      276.55      326.55     11.50 o 
   4   8   5      681.49      653.52     23.59 o 
   5   8   5      238.54      255.33     16.38 o 
   6   8   5      465.88      465.30     23.73 o 
   7   8   5       20.74       26.38      8.37 o 
   8   8   5      183.20      162.78     16.96 o 
   9   8   5       74.77       81.79     16.14 o 
 -11   9   5        9.71        8.72      8.56 o 
 -10   9   5      426.82      312.19     22.14 o 
  -9   9   5        0.81       11.09      6.77 o 
  -8   9   5      502.72      450.74     19.82 o 
  -7   9   5      416.50      575.46     19.88 o 
  -6   9   5      138.76      167.70     11.52 o 
  -5   9   5       87.00      131.19      8.01 o 
  -4   9   5      836.60      855.17     15.31 o 
  -3   9   5        0.88        8.07      1.46 o 
  -2   9   5     3381.75     3461.24     55.36 o 
  -1   9   5      321.56      316.83     27.39 o 
   0   9   5      347.54      357.50      9.38 o 
   1   9   5      356.34      327.70      9.93 o 
   2   9   5        2.59       16.31      3.45 o 
   3   9   5     1214.17     1158.58     43.95 o 
   4   9   5      508.71      493.99     20.94 o 
   5   9   5        0.69        4.44      4.65 o 
   6   9   5      662.15      683.61     28.70 o 
   7   9   5        2.39        6.92      9.76 o 
   8   9   5        1.23        3.85      5.59 o 
   9   9   5      173.55      209.75     26.51 o 
 -11  10   5       51.72       12.88      7.54 o 
 -10  10   5       32.59       91.57     12.57 o 
  -9  10   5        2.91       16.93      6.85 o 
  -8  10   5      105.23      175.10     12.36 o 
  -7  10   5       23.97       40.89      6.20 o 
  -6  10   5      173.02      159.70     10.20 o 
  -5  10   5     2776.30     2712.00     45.42 o 
  -4  10   5      707.30      743.44     17.72 o 
  -3  10   5      385.12      449.62     12.59 o 
  -2  10   5      199.49      211.48     10.33 o 
  -1  10   5     1090.02     1093.64     21.32 o 
   0  10   5     1842.10     1812.04     27.44 o 
   1  10   5     1638.61     1514.89     75.20 o 
   2  10   5        0.59        3.12      2.09 o 
   3  10   5      624.45      698.10     16.95 o 
   4  10   5      102.64       95.38     10.12 o 
   5  10   5        1.23        6.03      7.02 o 
   6  10   5       69.59       90.49     12.54 o 
   7  10   5      414.92      479.44     33.07 o 
   8  10   5      215.54      220.37     19.19 o 
 -11  11   5        0.38       11.71      8.58 o 
 -10  11   5      389.65      242.24     19.84 o 
  -9  11   5      147.81      198.23     14.25 o 
  -8  11   5      312.61      244.30     14.44 o 
  -7  11   5       19.55       14.47      6.24 o 
  -6  11   5       10.31       41.49      5.74 o 
  -5  11   5       34.49       51.27      7.20 o 
  -4  11   5       38.95       76.13      9.34 o 
  -3  11   5      481.47      451.69     11.75 o 
  -2  11   5     3890.07     3270.50    246.00 o 
  -1  11   5       15.37       11.43      4.28 o 
   0  11   5     1219.91     1124.39     43.46 o 
   1  11   5      208.89      186.65     20.43 o 
   2  11   5      324.82      312.55     11.71 o 
   3  11   5       62.00       49.48      5.05 o 
   4  11   5      534.94      630.78     44.93 o 
   5  11   5       98.70      113.13     19.67 o 
   6  11   5      729.05      772.76     43.23 o 
   7  11   5       12.28       12.16      6.88 o 
   8  11   5       36.38       36.49     10.60 o 
 -10  12   5      162.74      106.30     17.79 o 
  -9  12   5       61.83      125.42     11.66 o 
  -8  12   5      195.35      277.16     19.74 o 
  -7  12   5      405.18      351.07     20.72 o 
  -6  12   5      151.18      209.00     11.88 o 
  -5  12   5       71.93       75.66     13.82 o 
  -4  12   5      297.08      311.24     13.40 o 
  -3  12   5      382.10      357.80     10.56 o 
  -2  12   5       17.94       13.20      3.36 o 
  -1  12   5     1711.24     1671.33     30.74 o 
   0  12   5      565.35      592.39     18.54 o 
   1  12   5      301.89      309.09     27.22 o 
   2  12   5       30.66       23.51      6.04 o 
   3  12   5      540.85      670.12     37.15 o 
   4  12   5     1383.45     1296.97     36.40 o 
   5  12   5        5.83        6.11      8.86 o 
   6  12   5       51.34       28.41     12.87 o 
   7  12   5      889.62      910.87     59.83 o 
 -10  13   5       13.97       11.47      5.84 o 
  -9  13   5       57.18       80.40      9.95 o 
  -8  13   5       90.25       81.94     11.83 o 
  -7  13   5       65.85       76.84     10.74 o 
  -6  13   5      202.65      225.92     16.21 o 
  -5  13   5      119.12      128.60      8.35 o 
  -4  13   5       31.94       41.11      5.30 o 
  -3  13   5      166.75      151.82      8.52 o 
  -2  13   5      297.85      281.53     10.18 o 
  -1  13   5      100.10       99.46      8.32 o 
   0  13   5      408.96      441.45     17.08 o 
   1  13   5      106.93       99.30     16.89 o 
   2  13   5      741.64      749.47     18.13 o 
   3  13   5      141.73      136.54      9.47 o 
   4  13   5      397.88       68.50    231.05 o 
   5  13   5      538.79      441.57     39.03 o 
   6  13   5      104.77      107.71     20.51 o 
   7  13   5      158.92      149.76     26.06 o 
  -9  14   5        9.87        1.27      5.03 o 
  -8  14   5        5.65       11.60      6.50 o 
  -7  14   5      586.73      532.51     30.83 o 
  -6  14   5      373.11      425.27     28.14 o 
  -5  14   5       27.69       10.28      4.88 o 
  -4  14   5        9.11        9.43      4.04 o 
  -3  14   5        5.28       -0.19      2.70 o 
  -2  14   5       17.53       22.37      3.06 o 
  -1  14   5      771.41      694.90     20.35 o 
   0  14   5      293.73      279.14     21.14 o 
   1  14   5      307.27      304.75     15.37 o 
   2  14   5       43.21       39.75      4.58 o 
   3  14   5      223.38      251.34     16.04 o 
   4  14   5      651.08      566.46     43.76 o 
   5  14   5      267.34      283.47     31.81 o 
   6  14   5       23.55        4.49     13.40 o 
  -9  15   5       13.61       31.09      8.99 o 
  -8  15   5        5.31       14.35      6.55 o 
  -7  15   5        2.49        4.77      5.84 o 
  -6  15   5       28.32       17.38     12.79 o 
  -5  15   5       91.34      121.54     18.34 o 
  -4  15   5      564.06      578.95     24.20 o 
  -3  15   5       65.49       66.88     13.23 o 
  -2  15   5        4.19        7.15      6.34 o 
  -1  15   5        4.23        6.32      8.84 o 
   0  15   5      195.68       29.99     94.19 o 
   1  15   5       91.97       27.53     36.55 o 
   2  15   5      664.78      736.77     47.16 o 
   3  15   5       60.14       64.18     16.86 o 
   4  15   5      421.69      404.08     38.12 o 
   5  15   5      117.20       98.97     21.45 o 
  -8  16   5        5.77       -2.00      6.19 o 
  -7  16   5      124.08       98.43     12.80 o 
  -6  16   5      160.39      166.93     15.49 o 
  -5  16   5        5.01        3.63      4.85 o 
  -4  16   5        5.95       21.20      6.87 o 
  -3  16   5      370.22      388.24     19.70 o 
  -2  16   5       42.41       45.79     12.11 o 
  -1  16   5       38.13       50.86     14.32 o 
   0  16   5        5.51        3.05      7.99 o 
   1  16   5      223.20      188.63     24.14 o 
   2  16   5      338.45      356.00     34.33 o 
   3  16   5      412.94      432.21     38.78 o 
   4  16   5        0.26        1.74      8.74 o 
   5  16   5      254.38      212.51     29.81 o 
  -7  17   5        4.11       12.26      6.45 o 
  -6  17   5      211.18      163.21     15.38 o 
  -5  17   5      207.85      227.87     22.36 o 
  -4  17   5      242.04      225.38     16.54 o 
  -3  17   5        1.88       23.19      6.48 o 
  -2  17   5       39.00       49.88      8.07 o 
  -1  17   5       55.60       71.01     16.94 o 
   0  17   5      437.51      448.26     37.73 o 
   1  17   5        3.73       30.01     12.56 o 
   2  17   5      446.53      438.22     39.09 o 
   3  17   5      169.09      165.05     25.26 o 
   4  17   5       37.00       23.73     12.96 o 
  -6  18   5       99.47      119.46     20.53 o 
  -5  18   5       20.45       11.55      8.09 o 
  -4  18   5      424.36      470.64     37.21 o 
  -3  18   5      142.75      175.01     23.17 o 
  -2  18   5        4.16        7.59      8.17 o 
  -1  18   5      181.05      191.49     25.69 o 
   0  18   5       32.96       42.46     13.91 o 
   1  18   5      293.15      311.03     33.21 o 
   2  18   5        3.81       12.49     11.22 o 
   3  18   5      125.32      100.90     22.02 o 
  -5  19   5        5.33       11.94      8.95 o 
  -4  19   5       63.00       68.90     16.69 o 
  -3  19   5        0.97      -17.26     11.62 o 
  -2  19   5      228.08      191.22     26.69 o 
  -1  19   5       34.05       30.36     13.25 o 
   0  19   5       96.83       90.16     20.43 o 
   1  19   5        7.68       28.25     13.47 o 
   2  19   5      169.75      173.64     26.82 o 
  -3  20   5       16.85        1.85      8.85 o 
  -2  20   5        6.92       19.19     14.06 o 
  -1  20   5       60.48       51.80     14.83 o 
 -12   0   6       19.03       77.66     18.67 o 
 -10   0   6      206.54      193.04     24.32 o 
  -8   0   6       37.12       46.07     11.08 o 
  -6   0   6     4534.87     4536.20     59.67 o 
  -4   0   6      335.59      341.73     13.90 o 
  -2   0   6     1699.73     1856.78     41.09 o 
   0   0   6     3953.72     3978.61     38.29 o 
   2   0   6      469.30      518.79     16.40 o 
   4   0   6      961.56      900.05     22.81 o 
   6   0   6       10.63       69.20     10.48 o 
   8   0   6      375.76      407.17     38.34 o 
 -12   1   6       85.34       94.65     14.35 o 
 -11   1   6      396.44      279.99     21.78 o 
 -10   1   6       25.46       81.56     12.27 o 
  -9   1   6      122.77      119.68     17.68 o 
  -8   1   6     1114.04     1116.74     44.51 o 
  -7   1   6        2.07       20.70      3.67 o 
  -6   1   6      809.96      789.14     15.73 o 
  -5   1   6      787.32      817.82     28.57 o 
  -4   1   6      179.59      193.49      5.98 o 
  -3   1   6     2295.59     2209.33     30.07 o 
  -2   1   6      500.73      470.73      9.62 o 
  -1   1   6     4008.86     4305.24     27.79 o 
   0   1   6      152.13      168.12      5.27 o 
   1   1   6     2773.58     2816.82     24.60 o 
   2   1   6      585.14      649.96     12.89 o 
   3   1   6     1824.34     1862.07     24.23 o 
   4   1   6        1.13       19.40      3.07 o 
   5   1   6      267.65      277.60     10.99 o 
   6   1   6        0.65       12.22      4.44 o 
   7   1   6       95.91       93.56     10.64 o 
   8   1   6       30.27       33.96      7.49 o 
   9   1   6      165.36      195.70     28.75 o 
 -12   2   6       48.89       45.09     11.22 o 
 -11   2   6       91.39      161.29     36.33 o 
 -10   2   6      211.42      211.37     21.60 o 
  -9   2   6      401.49      347.17     21.03 o 
  -8   2   6      339.28      349.09     13.34 o 
  -7   2   6       50.17       51.25      5.89 o 
  -6   2   6      364.23      460.50     13.46 o 
  -5   2   6     1712.60     1625.10     20.51 o 
  -4   2   6      399.73      384.80      8.30 o 
  -3   2   6      590.76      617.53     10.26 o 
  -2   2   6     4539.68     4532.55     34.67 o 
  -1   2   6     1817.41     1915.22     15.84 o 
   0   2   6     2154.18     2056.94     34.18 o 
   1   2   6        0.44       13.99      1.95 o 
   2   2   6     1122.01     1178.96     15.66 o 
   3   2   6      107.97      143.63      7.06 o 
   4   2   6      625.09      641.49     14.64 o 
   5   2   6      172.04      212.72     11.57 o 
   6   2   6      854.76      910.40     28.93 o 
   7   2   6      115.92      138.37     17.72 o 
   8   2   6       42.96      105.85     14.58 o 
   9   2   6       22.26       43.69     12.20 o 
 -12   3   6      526.88      564.25     32.03 o 
 -11   3   6       93.67       78.33     12.62 o 
 -10   3   6      616.04      653.60     30.52 o 
  -9   3   6       28.07       50.62      5.57 o 
  -8   3   6      401.98      373.19     20.24 o 
  -7   3   6       49.36       40.30      5.47 o 
  -6   3   6       72.94       82.09      5.99 o 
  -5   3   6     1087.94     1171.89     24.01 o 
  -4   3   6        4.06       39.87      3.14 o 
  -3   3   6     2611.88     3052.24     25.26 o 
  -2   3   6      246.92      249.61      6.14 o 
  -1   3   6     2924.16     2944.02     29.39 o 
   0   3   6      785.00      744.14     10.29 o 
   1   3   6      792.54      702.95     10.47 o 
   2   3   6     1124.27     1207.37     17.39 o 
   3   3   6     2189.42     2320.12     28.84 o 
   4   3   6     2337.82     2174.28     30.59 o 
   5   3   6     1461.74     1603.55     58.47 o 
   6   3   6      237.89      275.83     16.45 o 
   7   3   6        6.61       24.77      7.37 o 
   8   3   6       77.72       96.40     11.13 o 
   9   3   6       24.13       28.77     12.98 o 
 -12   4   6      165.00      122.47     16.03 o 
 -11   4   6      212.53      265.63     20.97 o 
 -10   4   6       98.82       99.59     12.94 o 
  -9   4   6      565.31      528.67     17.92 o 
  -8   4   6        2.99       65.36      9.97 o 
  -7   4   6      319.78      323.26     14.02 o 
  -6   4   6      195.86      230.74      9.64 o 
  -5   4   6      283.83      354.27     10.78 o 
  -4   4   6     1117.96     1046.03     16.31 o 
  -3   4   6        3.07       18.98      2.06 o 
  -2   4   6     1200.42     1187.41     13.26 o 
  -1   4   6      719.90      810.80     13.29 o 
   0   4   6     1292.49     1195.23     16.80 o 
   1   4   6     2397.28     2323.78     20.05 o 
   2   4   6     5276.46     5019.39     49.70 o 
   3   4   6       80.90       53.92      4.34 o 
   4   4   6     1888.42     2009.44     34.30 o 
   5   4   6      270.55      298.00     16.81 o 
   6   4   6       47.31       73.44     15.21 o 
   7   4   6       46.26       50.73      8.36 o 
   8   4   6       34.69       73.87     10.00 o 
   9   4   6        0.15        7.60      5.83 o 
 -12   5   6      175.31      126.29     15.83 o 
 -11   5   6      290.97      421.51     26.28 o 
 -10   5   6      326.82      345.31     22.54 o 
  -9   5   6      384.59      278.14     13.69 o 
  -8   5   6      534.28      567.19     25.71 o 
  -7   5   6     2386.91     2380.31     37.55 o 
  -6   5   6      376.90      398.17     14.14 o 
  -5   5   6      166.12      166.02     11.55 o 
  -4   5   6        1.62       46.00      4.51 o 
  -3   5   6      999.57      963.52     11.74 o 
  -2   5   6      181.26      187.80      5.36 o 
  -1   5   6     4611.57     4179.28     41.84 o 
   0   5   6      300.76      226.85     13.00 o 
   1   5   6     2405.08     2356.11     23.82 o 
   2   5   6      479.92      472.25     25.98 o 
   3   5   6       20.26       39.54      6.90 o 
   4   5   6      361.58      386.28     17.49 o 
   5   5   6      556.29      607.21     26.70 o 
   6   5   6        0.13        4.44      8.88 o 
   7   5   6      600.37      678.26     26.09 o 
   8   5   6        0.06        7.32      8.78 o 
   9   5   6      146.52      175.46     15.34 o 
 -12   6   6      117.08       95.37     14.76 o 
 -11   6   6       20.80       45.32     13.50 o 
 -10   6   6      149.26      163.54     15.94 o 
  -9   6   6        5.06       26.91      7.27 o 
  -8   6   6        0.73       54.98      8.91 o 
  -7   6   6      177.33      216.12     11.71 o 
  -6   6   6      268.23      226.35     10.80 o 
  -5   6   6     1581.57     1583.53     22.80 o 
  -4   6   6     6283.22     6002.04     36.05 o 
  -3   6   6      320.94      377.97      8.27 o 
  -2   6   6       76.51      110.81      8.73 o 
  -1   6   6       37.88       70.30     11.21 o 
   0   6   6     2909.11     3014.21     46.97 o 
   1   6   6      380.48      399.88      6.82 o 
   2   6   6     6260.88     6087.94     36.48 o 
   3   6   6     1091.20     1076.38     24.54 o 
   4   6   6      574.08      680.29     23.19 o 
   5   6   6      148.28      182.44     11.08 o 
   6   6   6      245.18      230.13     17.52 o 
   7   6   6        1.56       10.72      8.76 o 
   8   6   6        1.86       11.99      5.78 o 
   9   6   6        5.13       -2.78      5.94 o 
 -12   7   6        5.89      -16.02     10.68 o 
 -11   7   6       25.92       53.78     10.32 o 
 -10   7   6      957.94     1100.32     62.13 o 
  -9   7   6      610.73      507.76     27.32 o 
  -8   7   6        0.59       30.86     13.88 o 
  -7   7   6      815.10      791.41     21.86 o 
  -6   7   6      180.45      156.33      9.42 o 
  -5   7   6        3.84       18.65      2.69 o 
  -4   7   6      605.82      634.06     11.25 o 
  -3   7   6      823.55      864.26     15.57 o 
  -2   7   6      288.03      267.88     14.02 o 
  -1   7   6     4009.63     4006.66     54.63 o 
   0   7   6     1728.03     1704.71     30.01 o 
   1   7   6     1559.66     1375.48     21.86 o 
   2   7   6     2862.30     2751.57     39.09 o 
   3   7   6        2.65       15.08      4.00 o 
   4   7   6     2164.79     2091.40     41.03 o 
   5   7   6      276.74      315.29     17.80 o 
   6   7   6      112.28      104.92     14.81 o 
   7   7   6       85.48       99.27     13.31 o 
   8   7   6      775.82      773.74     35.96 o 
   9   7   6       11.75       22.73     12.98 o 
 -12   8   6       19.73       62.64     16.31 o 
 -11   8   6        1.10       12.16      6.76 o 
 -10   8   6        3.24        2.73      9.29 o 
  -9   8   6       50.33       63.37     16.07 o 
  -8   8   6      463.77      434.61     45.96 o 
  -7   8   6      803.04      911.11     23.55 o 
  -6   8   6      365.70      326.10      9.67 o 
  -5   8   6     1399.02     1430.64     21.64 o 
  -4   8   6     1217.77     1231.82     19.35 o 
  -3   8   6      947.59      903.36     24.73 o 
  -2   8   6     2137.92     2082.96     40.09 o 
  -1   8   6        0.43        9.22      3.34 o 
   0   8   6     1615.53     1771.40     31.93 o 
   1   8   6      460.25      494.60     12.12 o 
   2   8   6     1280.75     1348.37     23.91 o 
   3   8   6       85.34       90.17      6.30 o 
   4   8   6      187.88      200.68     18.28 o 
   5   8   6      620.85      620.69     27.18 o 
   6   8   6      518.27      456.24     24.82 o 
   7   8   6        1.65        4.61      6.91 o 
   8   8   6        8.58        6.40      5.94 o 
 -11   9   6       59.56       69.65     12.15 o 
 -10   9   6       99.27      157.19     15.87 o 
  -9   9   6      265.46      187.79     16.44 o 
  -8   9   6        5.71       18.60      6.60 o 
  -7   9   6       21.45       57.30      4.48 o 
  -6   9   6      418.04      414.92     11.65 o 
  -5   9   6     1547.14     1520.73     32.20 o 
  -4   9   6      110.47      101.64      4.68 o 
  -3   9   6      764.15      739.27     32.76 o 
  -2   9   6       24.68       50.19      9.22 o 
  -1   9   6     1133.39     1177.77     32.19 o 
   0   9   6      228.47      252.87     15.81 o 
   1   9   6      892.39      865.26     23.94 o 
   2   9   6        1.61        7.32      2.18 o 
   3   9   6     1327.81     1351.49     23.05 o 
   4   9   6      245.63      310.90     16.59 o 
   5   9   6       12.09       24.08      6.42 o 
   6   9   6       63.76       60.31      9.94 o 
   7   9   6       12.92       37.25     13.73 o 
   8   9   6      139.68      128.43     15.32 o 
 -11  10   6        4.49       34.82      9.44 o 
 -10  10   6      137.47       87.22     12.14 o 
  -9  10   6        8.17       13.38      5.97 o 
  -8  10   6      932.63      906.18     32.37 o 
  -7  10   6      570.70      517.79     15.93 o 
  -6  10   6      301.20      272.36     12.19 o 
  -5  10   6        3.80       39.31      4.69 o 
  -4  10   6       52.51       72.60      5.22 o 
  -3  10   6       85.49       87.24      7.18 o 
  -2  10   6     1055.18     1080.19     20.96 o 
  -1  10   6       43.45       39.27     10.30 o 
   0  10   6     2736.12     2156.42     54.33 o 
   1  10   6       52.30       32.32      4.10 o 
   2  10   6       13.71       35.48      3.21 o 
   3  10   6      138.13      162.62      9.36 o 
   4  10   6      194.11      187.23     13.46 o 
   5  10   6      145.30      104.55     18.98 o 
   6  10   6      592.25      551.59     26.24 o 
   7  10   6        0.31        9.36      7.64 o 
 -11  11   6      495.64      388.29     35.67 o 
 -10  11   6       32.33       35.01      8.94 o 
  -9  11   6       72.55       65.87     11.16 o 
  -8  11   6       10.89        9.04      8.95 o 
  -7  11   6        1.20       18.24      4.92 o 
  -6  11   6      114.05      112.49      8.26 o 
  -5  11   6      762.87      676.50     18.91 o 
  -4  11   6       24.92       37.28      3.03 o 
  -3  11   6     2694.45     2766.21     39.91 o 
  -2  11   6      109.58      121.86     20.44 o 
  -1  11   6      214.43      209.53     18.27 o 
   0  11   6       53.24       47.76      8.97 o 
   1  11   6      649.13      654.66     18.18 o 
   2  11   6      230.43      268.93      7.88 o 
   3  11   6     1596.47     1714.86     25.54 o 
   4  11   6       49.26       41.94     12.35 o 
   5  11   6       25.90       61.39     16.33 o 
   6  11   6      105.05      102.27     13.93 o 
   7  11   6       86.39       57.84     16.65 o 
 -10  12   6      121.73      112.53     13.60 o 
  -9  12   6      163.47      200.38     17.02 o 
  -8  12   6      116.16      112.72     10.24 o 
  -7  12   6      280.27      284.69     25.20 o 
  -6  12   6      385.27      380.20     13.00 o 
  -5  12   6      521.38      631.31     15.94 o 
  -4  12   6       27.17       59.39      6.29 o 
  -3  12   6      129.28      176.36     35.85 o 
  -2  12   6     2702.25     2681.10     37.44 o 
  -1  12   6      286.62      271.52     17.82 o 
   0  12   6      488.48      544.61     15.44 o 
   1  12   6       28.39       40.92      4.97 o 
   2  12   6       41.65       54.32      3.50 o 
   3  12   6        0.34       13.72      3.66 o 
   4  12   6      623.08      623.33     22.69 o 
   5  12   6        7.76        5.63      8.47 o 
   6  12   6      134.24      155.89     25.24 o 
   7  12   6        6.35        6.00     10.08 o 
 -10  13   6        1.45       20.35     10.58 o 
  -9  13   6        2.31        1.69      6.01 o 
  -8  13   6      112.77      120.57     10.60 o 
  -7  13   6       20.84        3.55      3.67 o 
  -6  13   6      848.22      926.12     23.95 o 
  -5  13   6     1694.26     1561.98     34.05 o 
  -4  13   6       12.10       36.34      3.44 o 
  -3  13   6      626.73      543.02     19.57 o 
  -2  13   6        5.10        7.88      3.96 o 
  -1  13   6      490.73      444.62     19.34 o 
   0  13   6       26.47       57.93     11.79 o 
   1  13   6       87.00       97.44      8.80 o 
   2  13   6        0.87       17.10     10.94 o 
   3  13   6      503.20      540.47     40.67 o 
   4  13   6      158.48      114.90     20.43 o 
   5  13   6      203.39      215.85     27.91 o 
   6  13   6       49.87       43.97     14.63 o 
  -9  14   6      215.92      255.51     20.66 o 
  -8  14   6       14.90       15.61      5.58 o 
  -7  14   6        1.14        3.89      4.67 o 
  -6  14   6      149.56      120.03     10.66 o 
  -5  14   6      199.29      193.99     12.62 o 
  -4  14   6      748.51      670.85     19.47 o 
  -3  14   6       20.79       24.44      5.24 o 
  -2  14   6      624.64      630.50     20.57 o 
  -1  14   6      504.99      495.87     24.94 o 
   0  14   6      186.67      213.68     19.47 o 
   1  14   6       75.20       63.20      9.57 o 
   2  14   6      383.00      403.27     34.99 o 
   3  14   6       27.67       27.36     11.42 o 
   4  14   6      193.16      234.99     28.92 o 
   5  14   6        4.63      -19.60     13.07 o 
  -9  15   6        1.44       23.10     12.27 o 
  -8  15   6      270.50      323.07     22.08 o 
  -7  15   6     1273.78     1238.11     40.49 o 
  -6  15   6        2.85        6.67      5.76 o 
  -5  15   6        1.27       16.15      5.59 o 
  -4  15   6        1.15       12.89      9.11 o 
  -3  15   6       30.89        2.58      7.92 o 
  -2  15   6        4.48        8.76      8.08 o 
  -1  15   6      155.58      150.70     10.61 o 
   0  15   6       69.70       71.20      7.49 o 
   1  15   6      617.59      563.73     41.51 o 
   2  15   6       50.15       92.72     19.09 o 
   3  15   6        1.21       11.14      9.88 o 
   4  15   6       74.24       37.63     15.92 o 
   5  15   6       60.27       53.32     15.99 o 
  -8  16   6       68.54       96.85     19.06 o 
  -7  16   6       58.43       43.91      9.39 o 
  -6  16   6      316.92      280.87     19.20 o 
  -5  16   6      279.69      295.73     18.48 o 
  -4  16   6      744.48      781.31     45.83 o 
  -3  16   6        2.98        3.07      7.08 o 
  -2  16   6       32.48       35.26     12.03 o 
  -1  16   6        3.49       -3.32      8.56 o 
   0  16   6       30.32       25.09     11.47 o 
   1  16   6        5.98       14.58      9.70 o 
   2  16   6      440.14      446.51     39.16 o 
   3  16   6        1.61       -6.20     11.83 o 
   4  16   6      176.22      154.85     26.14 o 
  -7  17   6       30.26       33.57     12.17 o 
  -6  17   6       62.65       65.71     16.40 o 
  -5  17   6       15.12        8.75     10.66 o 
  -4  17   6        8.92        4.98      9.07 o 
  -3  17   6        5.72       31.99     12.09 o 
  -2  17   6      101.33       97.94     17.25 o 
  -1  17   6      107.93       99.93     18.73 o 
   0  17   6       46.44       73.51     17.88 o 
   1  17   6      152.97      151.35     24.26 o 
   2  17   6       34.18       40.00     15.71 o 
   3  17   6        1.10        5.00     11.83 o 
  -6  18   6        5.84        4.80      9.86 o 
  -5  18   6      120.64       93.64     19.42 o 
  -4  18   6       16.70        4.30      9.09 o 
  -3  18   6       12.76       38.51     14.25 o 
  -2  18   6       15.07       26.52     13.11 o 
  -1  18   6       86.76       94.01     19.89 o 
   0  18   6       39.99       25.37     13.31 o 
   1  18   6       43.69       53.27     15.85 o 
   2  18   6       51.51       41.13     14.77 o 
  -5  19   6       57.29       95.02     19.48 o 
  -4  19   6      106.93       90.94     19.05 o 
  -3  19   6      223.73      246.82     28.47 o 
  -2  19   6       18.47       49.16     15.71 o 
  -1  19   6       24.78       23.56     11.73 o 
   0  19   6       86.79       78.86     19.82 o 
 -11   0   7      557.91      487.56     39.32 o 
  -9   0   7      509.29      420.31     32.08 o 
  -7   0   7      531.54      474.48     23.77 o 
  -5   0   7      113.83      120.88      9.40 o 
  -3   0   7      620.29      650.27     18.08 o 
  -1   0   7     3692.15     3635.58     31.60 o 
   1   0   7       27.43       25.20      4.02 o 
   3   0   7     2149.92     2108.16     33.31 o 
   5   0   7     1608.31     1594.36     44.03 o 
   7   0   7      327.70      267.61     21.27 o 
   9   0   7       57.11       51.28     16.97 o 
 -12   1   7        0.20       34.72      9.72 o 
 -11   1   7      289.26      317.56     30.06 o 
 -10   1   7      125.10      149.61     27.91 o 
  -9   1   7      694.62      656.62     28.45 o 
  -8   1   7     1712.62     1843.58     43.62 o 
  -7   1   7        5.67       25.96      4.96 o 
  -6   1   7     1723.25     1627.19     22.80 o 
  -5   1   7       71.43       75.66      4.06 o 
  -4   1   7       15.03       10.21      1.93 o 
  -3   1   7      559.86      598.17     10.90 o 
  -2   1   7      753.15      659.66     11.23 o 
  -1   1   7       36.68       48.14      3.23 o 
   0   1   7     1009.26      872.04     13.64 o 
   1   1   7      150.01      166.44      6.58 o 
   2   1   7      110.36      112.14      4.55 o 
   3   1   7       59.06       57.12      4.30 o 
   4   1   7      183.16      201.20      8.09 o 
   5   1   7       88.94       80.34      6.45 o 
   6   1   7     2191.31     2172.76     38.94 o 
   7   1   7      384.60      412.01     21.66 o 
   8   1   7       98.99      110.38     12.20 o 
   9   1   7       80.82       67.02     18.36 o 
 -12   2   7       12.71       12.32      7.68 o 
 -11   2   7        6.42       41.44     11.77 o 
 -10   2   7      739.95      687.83     31.05 o 
  -9   2   7      376.47      393.93     22.13 o 
  -8   2   7      112.75      136.96     13.65 o 
  -7   2   7      347.26      372.68     15.07 o 
  -6   2   7      746.96      872.34     16.66 o 
  -5   2   7     1314.69     1351.07     18.93 o 
  -4   2   7     1331.91     1294.94     16.35 o 
  -3   2   7      472.10      435.10      9.90 o 
  -2   2   7      176.09      153.23      5.44 o 
  -1   2   7     1170.05     1027.77     12.57 o 
   0   2   7      171.80      157.85      5.95 o 
   1   2   7      602.57      551.08     10.84 o 
   2   2   7      274.16      257.42      7.27 o 
   3   2   7      932.36      975.40     15.61 o 
   4   2   7      571.00      501.93     13.43 o 
   5   2   7      631.83      604.59     20.46 o 
   6   2   7       26.41       35.48      7.03 o 
   7   2   7      119.18       97.60     11.25 o 
   8   2   7      164.03      139.06     28.52 o 
   9   2   7       87.62       73.02     22.38 o 
 -12   3   7       40.46        4.13      6.66 o 
 -11   3   7        9.16       35.91      9.64 o 
 -10   3   7       38.23       47.35     12.43 o 
  -9   3   7        6.96       19.30      3.90 o 
  -8   3   7        4.91       53.14      8.98 o 
  -7   3   7     1497.00     1493.41     29.61 o 
  -6   3   7      780.92      830.76     19.37 o 
  -5   3   7     1553.35     1525.60     21.37 o 
  -4   3   7     2663.47     2718.74     23.96 o 
  -3   3   7      521.78      531.86      8.79 o 
  -2   3   7     1279.64     1118.55     13.94 o 
  -1   3   7       40.40       38.07      2.82 o 
   0   3   7      554.50      486.79      9.22 o 
   1   3   7      248.06      327.01      9.44 o 
   2   3   7      970.01      894.20     14.81 o 
   3   3   7      425.57      404.89     12.66 o 
   4   3   7     1204.99     1188.95     27.23 o 
   5   3   7        9.42       16.36      5.15 o 
   6   3   7        1.60       20.24      6.59 o 
   7   3   7      172.86      148.93     16.46 o 
   8   3   7       53.10       54.34      9.02 o 
   9   3   7      160.24      217.10     23.67 o 
 -12   4   7        2.03       19.64      8.74 o 
 -11   4   7        7.83       52.69     10.05 o 
 -10   4   7        0.24       11.99      6.40 o 
  -9   4   7        0.54       19.25      4.07 o 
  -8   4   7        6.47       31.56      7.29 o 
  -7   4   7     3984.83     4061.80     51.98 o 
  -6   4   7      220.74      237.57     11.02 o 
  -5   4   7     2469.52     2403.98     27.70 o 
  -4   4   7     1948.26     1855.90     21.73 o 
  -3   4   7      291.79      243.57      6.06 o 
  -2   4   7       96.16       84.21      4.95 o 
  -1   4   7      703.41      656.51     13.40 o 
   0   4   7      247.49      372.23     10.55 o 
   1   4   7     1635.04     1564.35     21.48 o 
   2   4   7      608.17      622.90     17.74 o 
   3   4   7      169.44      188.79     10.18 o 
   4   4   7     1015.49      962.44     24.66 o 
   5   4   7       97.05      106.49     10.68 o 
   6   4   7        2.70       -2.14      5.89 o 
   7   4   7      173.17      198.39     15.09 o 
   8   4   7        4.26       11.16      6.29 o 
 -12   5   7        1.81       10.58      8.11 o 
 -11   5   7       31.07       32.84      8.96 o 
 -10   5   7      240.00      224.44     18.27 o 
  -9   5   7       49.97       74.18     10.65 o 
  -8   5   7        6.53       41.14     15.08 o 
  -7   5   7       29.27       56.38      9.40 o 
  -6   5   7       88.06       86.97      6.88 o 
  -5   5   7      282.02      288.34     11.96 o 
  -4   5   7     5279.77     5175.33     52.60 o 
  -3   5   7      478.93      491.00      8.82 o 
  -2   5   7     1748.40     1390.51     20.79 o 
  -1   5   7      904.49      864.82     37.67 o 
   0   5   7        3.43        9.67      3.95 o 
   1   5   7      569.45      538.06     13.30 o 
   2   5   7     2064.47     2060.57     73.55 o 
   3   5   7      193.95      166.09     13.91 o 
   4   5   7     2501.06     2517.17     44.98 o 
   5   5   7        0.68       19.87      5.82 o 
   6   5   7       20.41       24.16      6.79 o 
   7   5   7       47.67       45.70      8.16 o 
   8   5   7        0.54       -6.61      8.97 o 
 -12   6   7        9.75       47.01     15.24 o 
 -11   6   7       53.36       84.26     12.84 o 
 -10   6   7       96.04      136.20     14.92 o 
  -9   6   7       60.20       63.42     14.00 o 
  -8   6   7      160.09      207.80     15.47 o 
  -7   6   7     1696.61     1601.31     30.48 o 
  -6   6   7        7.76       24.10      4.17 o 
  -5   6   7      612.23      721.52     16.70 o 
  -4   6   7       53.49       50.12      3.71 o 
  -3   6   7        2.26        4.54      1.67 o 
  -2   6   7        6.05       29.53      5.87 o 
  -1   6   7      967.92      917.50     21.72 o 
   0   6   7      578.16      521.96     28.15 o 
   1   6   7     4114.62     4086.54     38.23 o 
   2   6   7     1220.07     1092.88     37.60 o 
   3   6   7       30.03       34.60      4.30 o 
   4   6   7        8.49       13.08     18.21 o 
   5   6   7      105.84      124.74      9.43 o 
   6   6   7        4.48        4.11      5.16 o 
   7   6   7      592.72      613.11     30.85 o 
   8   6   7       22.95       26.24      7.53 o 
 -12   7   7        5.30       18.68     12.31 o 
 -11   7   7      159.23      285.12     37.89 o 
 -10   7   7      119.47       63.38     10.21 o 
  -9   7   7       49.09       70.21     10.38 o 
  -8   7   7       44.06       65.67      9.96 o 
  -7   7   7       39.11       52.77      6.23 o 
  -6   7   7      322.68      351.47     13.21 o 
  -5   7   7     2557.08     2468.61     30.06 o 
  -4   7   7      846.95      739.03     15.41 o 
  -3   7   7      284.06      284.21      9.92 o 
  -2   7   7      150.55      124.18     13.26 o 
  -1   7   7      517.03      437.82     15.61 o 
   0   7   7      130.79      125.41     11.26 o 
   1   7   7       22.37       48.28      3.83 o 
   2   7   7     2420.79     2554.35     28.65 o 
   3   7   7        6.27        3.74      2.60 o 
   4   7   7     1267.44     1418.90     33.85 o 
   5   7   7      286.72      242.04     16.86 o 
   6   7   7       55.30       56.51     16.88 o 
   7   7   7       68.34       75.59     21.77 o 
   8   7   7      173.23      187.56     20.01 o 
 -12   8   7      158.05      129.30     22.13 o 
 -11   8   7        5.96       -6.67     10.87 o 
 -10   8   7      128.54      154.03     19.55 o 
  -9   8   7      135.35      154.84     14.80 o 
  -8   8   7      196.04      215.66     15.71 o 
  -7   8   7       62.76       48.42      5.90 o 
  -6   8   7       22.61       35.31      8.48 o 
  -5   8   7       69.18       51.80      4.02 o 
  -4   8   7        9.71        8.24      1.70 o 
  -3   8   7     1171.23     1140.04     29.70 o 
  -2   8   7     1190.77     1162.28     31.11 o 
  -1   8   7      349.68      320.74     26.19 o 
   0   8   7      247.87      257.67     16.19 o 
   1   8   7     2575.09     2646.88     72.31 o 
   2   8   7     2763.79     2830.76     26.80 o 
   3   8   7      582.56      561.85     14.86 o 
   4   8   7      248.47      306.12     16.14 o 
   5   8   7      115.73      133.89     12.96 o 
   6   8   7       13.51       16.54      7.01 o 
   7   8   7      356.26      346.62     23.14 o 
   8   8   7      239.87      238.66     32.86 o 
 -11   9   7       60.51       91.67     13.23 o 
 -10   9   7        6.29       14.76      8.63 o 
  -9   9   7      137.52      142.83     25.23 o 
  -8   9   7      323.62      302.43     38.08 o 
  -7   9   7       34.67       23.93      4.71 o 
  -6   9   7      619.96      672.09     14.36 o 
  -5   9   7     2989.65     2803.27     44.23 o 
  -4   9   7      101.20       81.38      5.06 o 
  -3   9   7      280.40      268.01     15.18 o 
  -2   9   7      132.36      135.07     11.51 o 
  -1   9   7      503.58      489.61     17.80 o 
   0   9   7     2878.45     2677.77     73.36 o 
   1   9   7        1.78       12.97      7.73 o 
   2   9   7      373.37      390.67     10.87 o 
   3   9   7      482.85      572.35     22.41 o 
   4   9   7       21.73        8.23      7.86 o 
   5   9   7      358.63      340.92     33.40 o 
   6   9   7      452.19      434.40     38.28 o 
   7   9   7      309.68      320.22     36.30 o 
 -11  10   7      161.54      123.88     20.06 o 
 -10  10   7        3.67        6.92      5.24 o 
  -9  10   7      213.63      214.19     21.60 o 
  -8  10   7       73.34       64.03      9.21 o 
  -7  10   7      262.33      282.94     13.32 o 
  -6  10   7       21.39       13.23      2.59 o 
  -5  10   7      209.61      198.39      7.71 o 
  -4  10   7      282.86      306.64      8.08 o 
  -3  10   7     3727.10     3632.49     57.31 o 
  -2  10   7      519.61      470.48     21.36 o 
  -1  10   7      677.26      641.45     25.60 o 
   0  10   7      637.48      731.65     40.06 o 
   1  10   7       44.83       68.83     13.73 o 
   2  10   7       14.27       19.85      2.20 o 
   3  10   7     1216.24     1269.67     27.35 o 
   4  10   7        4.76        9.18     10.83 o 
   5  10   7      526.97      460.84     39.20 o 
   6  10   7       25.30       24.34     13.08 o 
   7  10   7        0.71       11.66      9.17 o 
 -11  11   7        0.45       -0.98      7.52 o 
 -10  11   7       32.74       48.29      9.71 o 
  -9  11   7       50.54       52.85     10.77 o 
  -8  11   7       29.10       42.91      8.07 o 
  -7  11   7      382.48      327.08     18.05 o 
  -6  11   7      651.61      660.81     15.37 o 
  -5  11   7      189.04      231.66      9.95 o 
  -4  11   7       46.75       63.76      4.40 o 
  -3  11   7      150.16      131.16     12.02 o 
  -2  11   7     2358.51     2458.53     83.27 o 
  -1  11   7       49.28       56.79     15.67 o 
   0  11   7      847.24      933.81     46.72 o 
   1  11   7       20.81        1.12      6.97 o 
   2  11   7      247.10      224.06     25.29 o 
   3  11   7       96.73       83.80      7.10 o 
   4  11   7       19.56       22.19     11.85 o 
   5  11   7        8.16        3.88      8.41 o 
   6  11   7      242.68      218.74     30.15 o 
 -10  12   7       15.43       -2.57      6.11 o 
  -9  12   7       47.40       83.08     11.41 o 
  -8  12   7       11.72       16.29      5.86 o 
  -7  12   7      161.07      192.26     14.07 o 
  -6  12   7      243.28      258.76     26.74 o 
  -5  12   7      643.12      589.02     18.79 o 
  -4  12   7        6.72       14.32      3.78 o 
  -3  12   7      366.68      386.75     12.61 o 
  -2  12   7      111.15      129.94     17.71 o 
  -1  12   7     1159.17     1157.08     36.65 o 
   0  12   7        0.45       12.67      8.03 o 
   1  12   7        6.82       35.46     12.49 o 
   2  12   7      221.50      235.86     26.04 o 
   3  12   7      383.35      376.55     34.16 o 
   4  12   7       71.19       46.97     14.92 o 
   5  12   7      236.79      247.50     30.10 o 
   6  12   7      146.95      106.35     22.27 o 
  -9  13   7      372.16      439.65     37.78 o 
  -8  13   7      300.59      239.87     27.31 o 
  -7  13   7       53.68       42.80     12.97 o 
  -6  13   7      104.67      113.02     16.02 o 
  -5  13   7       21.61        6.36      7.87 o 
  -4  13   7      473.83      484.26     21.03 o 
  -3  13   7       77.16       72.03      6.87 o 
  -2  13   7      288.35      251.95     35.05 o 
  -1  13   7      232.06      276.83     27.32 o 
   0  13   7      380.00      467.23     35.51 o 
   1  13   7       55.89       42.60     12.52 o 
   2  13   7       94.22      105.19     19.62 o 
   3  13   7      165.98      181.18     24.68 o 
   4  13   7      304.14      283.75     32.09 o 
   5  13   7        3.58       -7.78     11.47 o 
  -9  14   7       45.58       23.81     10.96 o 
  -8  14   7       30.21       24.67     11.89 o 
  -7  14   7      308.06      375.09     21.81 o 
  -6  14   7       66.14       87.79     10.61 o 
  -5  14   7      163.39      141.52     20.14 o 
  -4  14   7       68.66       72.36      8.13 o 
  -3  14   7       15.01       18.09      4.18 o 
  -2  14   7       38.57       59.13     13.33 o 
  -1  14   7      387.08      401.45     33.85 o 
   0  14   7       22.84       24.68     11.47 o 
   1  14   7      418.89      385.34     34.36 o 
   2  14   7        9.23       40.59     14.62 o 
   3  14   7      101.65      101.79     19.77 o 
   4  14   7      148.97      144.85     24.43 o 
   5  14   7       93.70       90.19     20.50 o 
  -8  15   7      137.90      152.28     23.46 o 
  -7  15   7      384.02      481.45     38.78 o 
  -6  15   7      152.00      142.74     21.39 o 
  -5  15   7        9.68        6.99      9.78 o 
  -4  15   7       58.48       50.29     13.59 o 
  -3  15   7       18.12       25.15     10.63 o 
  -2  15   7       89.75       87.17     16.92 o 
  -1  15   7       14.66       -2.57      9.24 o 
   0  15   7      142.16      157.39     23.78 o 
   1  15   7       77.55       65.14     15.75 o 
   2  15   7      104.96      126.44     22.17 o 
   3  15   7       48.68       50.85     15.50 o 
   4  15   7      189.37      216.03     29.68 o 
  -7  16   7       52.26       68.44     17.21 o 
  -6  16   7      252.14      242.15     27.69 o 
  -5  16   7      293.54      328.09     31.75 o 
  -4  16   7       57.59       21.35     10.50 o 
  -3  16   7       34.54       25.98     10.96 o 
  -2  16   7       57.14       61.76     10.52 o 
  -1  16   7      275.15      301.72     31.74 o 
   0  16   7       22.54       25.69     10.26 o 
   1  16   7      209.52      267.36     30.86 o 
   2  16   7      116.22      100.75     20.44 o 
   3  16   7       13.70       40.02     14.89 o 
  -6  17   7       14.93       28.59     12.89 o 
  -5  17   7      212.20      250.73     28.74 o 
  -4  17   7      677.52      714.59     46.19 o 
  -3  17   7       22.20        9.40     11.95 o 
  -2  17   7        9.28       20.58     10.94 o 
  -1  17   7       36.18       29.82     13.60 o 
   0  17   7       59.54       57.75     16.57 o 
   1  17   7        5.42        5.66     10.14 o 
   2  17   7      291.24      293.82     34.18 o 
  -5  18   7      199.15      229.16     28.49 o 
  -4  18   7       57.31       39.21     13.92 o 
  -3  18   7      128.93      150.18     23.15 o 
  -2  18   7       49.66       47.34     14.43 o 
  -1  18   7       56.27       72.33     17.92 o 
   0  18   7        6.62        0.60      8.44 o 
  -3  19   7        9.25       -5.76      9.18 o 
 -12   0   8       74.40       69.97     15.71 o 
 -10   0   8      504.40      547.32     38.63 o 
  -8   0   8       57.29       63.71     12.11 o 
  -6   0   8     1292.61     1402.72     75.91 o 
  -4   0   8     2178.54     2062.01     35.60 o 
  -2   0   8      892.39      795.47     20.40 o 
   0   0   8     2931.23     2643.99     36.37 o 
   2   0   8      419.41      376.54     14.05 o 
   4   0   8       58.67       46.68      7.81 o 
   6   0   8       61.60       59.87     10.62 o 
   8   0   8      204.88      197.53     30.56 o 
 -12   1   8        8.24        2.69     10.39 o 
 -11   1   8       35.68       44.26      9.56 o 
 -10   1   8        0.07        1.64      5.89 o 
  -9   1   8       10.31       21.94      6.76 o 
  -8   1   8        2.44        1.17      4.61 o 
  -7   1   8      341.07      331.26     12.48 o 
  -6   1   8        3.42       30.63      2.90 o 
  -5   1   8      230.03      269.76      8.21 o 
  -4   1   8      114.78      131.93      5.75 o 
  -3   1   8     2829.38     2850.31     25.35 o 
  -2   1   8       23.19        8.55      2.78 o 
  -1   1   8     1133.46      951.95     14.71 o 
   0   1   8       18.33       32.12      2.97 o 
   1   1   8      321.87      328.01      9.11 o 
   2   1   8      613.91      580.25     13.00 o 
   3   1   8       65.17       51.42      3.68 o 
   4   1   8        1.41        1.87      2.98 o 
   5   1   8      144.25      144.20     10.07 o 
   6   1   8      298.88      303.04     17.31 o 
   7   1   8      200.40      165.06     14.57 o 
   8   1   8       17.93       17.39      9.06 o 
 -12   2   8       91.01      109.90     24.45 o 
 -11   2   8      362.75      378.98     24.42 o 
 -10   2   8       20.93        9.72      6.25 o 
  -9   2   8        0.78       14.18      5.48 o 
  -8   2   8      430.67      363.98     19.69 o 
  -7   2   8      357.08      333.91     14.20 o 
  -6   2   8      727.71      754.89     15.74 o 
  -5   2   8      602.27      609.73     12.08 o 
  -4   2   8     1200.23     1209.83     17.93 o 
  -3   2   8      865.15      900.58     14.16 o 
  -2   2   8      630.92      590.09      9.99 o 
  -1   2   8       26.74       31.10      2.81 o 
   0   2   8     1241.95     1085.46     14.98 o 
   1   2   8      981.82      971.02     15.40 o 
   2   2   8      235.39      217.65      8.06 o 
   3   2   8      553.36      563.26     15.23 o 
   4   2   8       20.32       21.50      4.22 o 
   5   2   8        2.64        9.28      5.08 o 
   6   2   8      129.41      128.67     12.53 o 
   7   2   8       17.04       13.10      6.58 o 
   8   2   8      204.92      188.45     20.22 o 
 -12   3   8        8.34       19.19      7.39 o 
 -11   3   8      185.63      188.36     17.90 o 
 -10   3   8        4.70        8.79      5.78 o 
  -9   3   8      345.55      356.02     22.75 o 
  -8   3   8       36.63       26.61      6.59 o 
  -7   3   8       12.81       17.61      4.16 o 
  -6   3   8       54.75       90.36      7.15 o 
  -5   3   8     1780.28     1669.28     21.09 o 
  -4   3   8      585.82      523.90     10.84 o 
  -3   3   8      305.66      295.43      8.06 o 
  -2   3   8       70.60       81.02      3.52 o 
  -1   3   8      434.98      400.56      7.74 o 
   0   3   8      280.64      273.58      7.26 o 
   1   3   8      398.41      345.61      9.05 o 
   2   3   8     2674.60     2591.84     25.81 o 
   3   3   8      466.79      455.02     16.16 o 
   4   3   8      178.33      171.10     11.11 o 
   5   3   8      293.92      248.69     16.04 o 
   6   3   8      209.23      216.41     16.10 o 
   7   3   8       31.74       17.62      7.61 o 
   8   3   8       19.30       27.06      7.50 o 
 -12   4   8       14.34       39.43     19.01 o 
 -11   4   8      126.53      123.74     19.11 o 
 -10   4   8       55.22       61.89     10.03 o 
  -9   4   8      221.41      258.36     18.00 o 
  -8   4   8      170.21      192.60     14.69 o 
  -7   4   8      311.51      327.13     13.93 o 
  -6   4   8      684.21      690.95     18.31 o 
  -5   4   8      612.14      542.57     19.36 o 
  -4   4   8      251.58      256.17      7.39 o 
  -3   4   8       34.00       34.39      2.50 o 
  -2   4   8     1566.88     1432.57     22.09 o 
  -1   4   8      396.60      393.55     10.29 o 
   0   4   8       25.79       32.22      3.98 o 
   1   4   8       41.69       46.86      4.71 o 
   2   4   8        7.68       18.74      3.20 o 
   3   4   8      214.31      219.40     11.93 o 
   4   4   8      939.95      881.69     24.24 o 
   5   4   8       38.31       37.10     11.36 o 
   6   4   8      208.36      169.67     20.58 o 
   7   4   8      148.09      161.83     15.06 o 
   8   4   8       36.89       36.65      7.98 o 
 -12   5   8       21.29       19.85      8.31 o 
 -11   5   8       87.30       78.27     12.38 o 
 -10   5   8       10.12       11.27      6.62 o 
  -9   5   8      199.43      222.78     16.78 o 
  -8   5   8       55.83       75.24     10.04 o 
  -7   5   8     2544.92     2438.02     37.18 o 
  -6   5   8       76.49       89.12      6.69 o 
  -5   5   8     1909.57     1881.33     44.82 o 
  -4   5   8      741.66      710.10     12.96 o 
  -3   5   8        4.79       10.17      2.59 o 
  -2   5   8        0.80        3.04      1.76 o 
  -1   5   8       16.94       24.25      2.71 o 
   0   5   8       99.21      114.18      6.12 o 
   1   5   8     2711.63     2731.26     36.31 o 
   2   5   8        0.75        3.68      2.03 o 
   3   5   8      745.26      694.06     21.46 o 
   4   5   8       37.63       44.84      7.02 o 
   5   5   8      148.44      171.69     22.90 o 
   6   5   8       12.44       29.10      8.19 o 
   7   5   8      109.97      105.60     11.80 o 
   8   5   8       36.60       35.33     10.11 o 
 -12   6   8       14.92       44.70     14.57 o 
 -11   6   8      125.85      160.20     16.51 o 
 -10   6   8       81.45       52.01     14.30 o 
  -9   6   8       13.88       17.91      6.61 o 
  -8   6   8      543.44      646.65     26.32 o 
  -7   6   8      483.88      502.16     17.03 o 
  -6   6   8      582.61      557.11     16.06 o 
  -5   6   8      592.69      610.49     14.76 o 
  -4   6   8     1623.39     1648.06     19.77 o 
  -3   6   8      316.22      319.24      9.79 o 
  -2   6   8     1898.90     1702.96     52.42 o 
  -1   6   8     1446.43     1380.80     45.45 o 
   0   6   8      388.28      371.26     10.38 o 
   1   6   8       16.30       24.36      3.88 o 
   2   6   8       26.77       35.01      3.41 o 
   3   6   8      255.74      267.09     13.14 o 
   4   6   8     1249.07     1213.60     55.94 o 
   5   6   8      190.55      201.49     18.40 o 
   6   6   8      346.80      337.02     22.77 o 
   7   6   8      289.91      284.62     18.39 o 
 -12   7   8       38.56       64.61     17.11 o 
 -11   7   8       53.96       45.14     10.24 o 
 -10   7   8        0.04        0.64      6.23 o 
  -9   7   8       36.20       50.49      8.96 o 
  -8   7   8       26.61       46.45     11.07 o 
  -7   7   8      197.25      217.40     11.34 o 
  -6   7   8      193.07      219.88     10.47 o 
  -5   7   8     1861.07     1863.46     37.34 o 
  -4   7   8     1208.99     1198.20     15.74 o 
  -3   7   8      494.24      529.20     30.92 o 
  -2   7   8      518.90      491.15     29.61 o 
  -1   7   8     1625.37     1648.28     38.31 o 
   0   7   8      512.50      452.32     29.50 o 
   1   7   8      303.69      320.61      7.90 o 
   2   7   8      215.05      196.19      6.17 o 
   3   7   8       17.95       43.66      5.81 o 
   4   7   8       16.07        4.53      7.02 o 
   5   7   8      158.13      134.18     12.84 o 
   6   7   8       24.99       29.98      7.31 o 
   7   7   8      218.77      224.98     19.50 o 
 -11   8   8      154.09      167.68     17.04 o 
 -10   8   8      100.70       66.69     10.79 o 
  -9   8   8       59.65       61.06      9.74 o 
  -8   8   8       33.75       44.65      7.80 o 
  -7   8   8     1064.40     1074.20     24.55 o 
  -6   8   8       56.68       94.84      6.82 o 
  -5   8   8      757.64      682.53     14.90 o 
  -4   8   8      107.65      114.37      9.27 o 
  -3   8   8      147.07      169.57     17.88 o 
  -2   8   8     3151.44     3044.69     52.27 o 
  -1   8   8       97.21       68.11      7.50 o 
   0   8   8        3.53        8.36      6.74 o 
   1   8   8       15.99        5.88      6.80 o 
   2   8   8     1252.25     1152.32     13.21 o 
   3   8   8      826.77      950.19     26.58 o 
   4   8   8       65.03       99.68     18.18 o 
   5   8   8       39.72       19.46      6.65 o 
   6   8   8      264.27      281.92     32.91 o 
   7   8   8      435.05      413.42     40.87 o 
 -11   9   8        0.24        3.50      8.08 o 
 -10   9   8      106.75      124.01     13.86 o 
  -9   9   8      349.05      366.05     21.68 o 
  -8   9   8      560.06      488.11     23.21 o 
  -7   9   8        2.55        5.73      3.08 o 
  -6   9   8        5.76       20.87      3.76 o 
  -5   9   8        3.34        2.59      1.98 o 
  -4   9   8       71.63       64.69      8.03 o 
  -3   9   8     1365.76     1340.20     34.86 o 
  -2   9   8      148.55      179.95     13.72 o 
  -1   9   8      843.44      840.45     29.48 o 
   0   9   8     2052.89     1896.51     64.06 o 
   1   9   8        9.89       25.40      9.04 o 
   2   9   8      100.34       98.94      5.16 o 
   3   9   8       21.47       29.79      5.12 o 
   4   9   8      154.37       32.55     79.28 o 
   5   9   8      920.33      852.00     53.59 o 
   6   9   8        0.33       -8.24     11.17 o 
   7   9   8      280.32      276.16     34.79 o 
 -11  10   8       44.72       52.97     14.57 o 
 -10  10   8        2.02        7.50      6.39 o 
  -9  10   8       52.64       72.79     14.58 o 
  -8  10   8        3.24       -1.29      4.92 o 
  -7  10   8       87.75       75.12      9.79 o 
  -6  10   8      741.20      801.45     18.74 o 
  -5  10   8       26.89       28.79      3.48 o 
  -4  10   8      785.22      862.38     28.15 o 
  -3  10   8      181.71      177.88     13.52 o 
  -2  10   8       55.52       38.44     11.45 o 
  -1  10   8     1108.31     1018.83     47.85 o 
   0  10   8      458.62      499.68     34.18 o 
   1  10   8        5.58        1.73      7.11 o 
   2  10   8      649.11      593.93     39.86 o 
   3  10   8        6.19       20.60      9.83 o 
   4  10   8       87.03       72.75     15.82 o 
   5  10   8      448.59      441.56     39.82 o 
   6  10   8       55.29       48.81     15.76 o 
 -10  11   8      103.45       99.87     20.28 o 
  -9  11   8      184.03      176.08     15.39 o 
  -8  11   8       13.78       12.55      6.21 o 
  -7  11   8       99.44       95.71     11.48 o 
  -6  11   8       48.03       58.23      6.84 o 
  -5  11   8      124.85      106.60      6.01 o 
  -4  11   8        3.26        4.22      4.42 o 
  -3  11   8      164.39      168.62     13.82 o 
  -2  11   8      249.65      237.94     23.92 o 
  -1  11   8      196.19      221.83     23.59 o 
   0  11   8        1.88        8.18      8.21 o 
   1  11   8        2.83        6.27      8.42 o 
   2  11   8        8.32        8.93      8.31 o 
   3  11   8     1234.73     1071.04     57.23 o 
   4  11   8       50.74       25.38     12.23 o 
   5  11   8      146.55      182.55     26.58 o 
   6  11   8       21.76       43.33     16.74 o 
  -9  12   8       97.50      104.69     19.20 o 
  -8  12   8       16.01        9.47      8.24 o 
  -7  12   8      269.96      293.66     29.18 o 
  -6  12   8     1121.30     1122.18     53.90 o 
  -5  12   8       59.01       68.04     15.10 o 
  -4  12   8       60.81       60.06      8.60 o 
  -3  12   8        3.38        0.48      8.28 o 
  -2  12   8       28.76       47.08     11.76 o 
  -1  12   8       14.60       17.31      9.05 o 
   0  12   8      200.23      199.84     24.20 o 
   1  12   8        0.12        9.61      9.51 o 
   2  12   8      178.45      180.52     24.41 o 
   3  12   8      222.43      325.96     33.05 o 
   4  12   8       12.75       19.43     11.38 o 
   5  12   8        2.32        1.75      9.48 o 
  -9  13   8      136.01      108.70     20.16 o 
  -8  13   8        9.43       11.27      9.80 o 
  -7  13   8       13.91       -0.35      8.93 o 
  -6  13   8       43.39       47.53     13.65 o 
  -5  13   8      219.54      214.99     24.67 o 
  -4  13   8      246.89      275.86     26.80 o 
  -3  13   8      257.76      286.75     27.53 o 
  -2  13   8      131.73      139.44     19.63 o 
  -1  13   8       66.48       76.04     16.24 o 
   0  13   8        0.94        4.40     10.34 o 
   1  13   8      260.00      278.47     29.56 o 
   2  13   8        5.89        3.31      9.83 o 
   3  13   8      108.90      118.32     21.46 o 
   4  13   8       26.02       44.01     15.75 o 
  -8  14   8      310.78      296.29     31.34 o 
  -7  14   8      310.48      356.70     33.80 o 
  -6  14   8       81.40       69.29     16.28 o 
  -5  14   8       46.08       51.77     12.76 o 
  -4  14   8       71.27       73.07     15.97 o 
  -3  14   8        0.84        3.58      8.12 o 
  -2  14   8       99.70      136.51     23.06 o 
  -1  14   8       28.30       35.74     12.32 o 
   0  14   8      462.93      462.14     37.94 o 
   1  14   8       12.88       12.76     10.00 o 
   2  14   8       64.32       76.51     17.56 o 
   3  14   8      161.02      181.32     27.01 o 
   4  14   8      175.51      167.84     27.33 o 
  -7  15   8      461.93      440.66     38.26 o 
  -6  15   8       43.11       40.41     13.61 o 
  -5  15   8      705.11      671.33     44.54 o 
  -4  15   8       94.58       85.66     17.15 o 
  -3  15   8       25.41       34.15     11.71 o 
  -2  15   8        0.89        5.36      6.78 o 
  -1  15   8      159.34      188.36     25.51 o 
   0  15   8        9.87       17.11      9.86 o 
   1  15   8      833.46      975.95     57.39 o 
   2  15   8        5.78        5.66      8.77 o 
   3  15   8        3.65        9.19      9.94 o 
  -6  16   8        3.99       18.85     11.75 o 
  -5  16   8       76.09       69.41     16.59 o 
  -4  16   8      377.49      377.14     34.09 o 
  -3  16   8       92.20       88.05     18.04 o 
  -2  16   8       43.97       54.95     16.06 o 
  -1  16   8        3.64      -16.71     11.53 o 
   0  16   8      336.84      369.06     36.11 o 
   1  16   8        8.21       32.91     13.55 o 
   2  16   8      102.58      103.86     21.40 o 
  -5  17   8      147.65      151.83     23.95 o 
  -4  17   8        3.21       21.62     12.15 o 
  -3  17   8       37.84       63.01     17.38 o 
  -2  17   8        1.54        5.05     10.40 o 
  -1  17   8       74.07      122.28     23.04 o 
   0  17   8        1.61       11.67     11.93 o 
 -11   0   9        0.17        6.75      7.60 o 
  -9   0   9     2171.37     2141.74     70.92 o 
  -7   0   9      682.51      618.96     23.36 o 
  -5   0   9      524.21      498.30     19.49 o 
  -3   0   9     2235.61     2141.15     36.46 o 
  -1   0   9     1136.21     1023.20     26.53 o 
   1   0   9      349.44      362.47     13.70 o 
   3   0   9      909.79      931.16     31.90 o 
   5   0   9     1053.38     1022.56     38.39 o 
   7   0   9      146.39      130.78     24.99 o 
 -12   1   9      159.44      169.91     18.21 o 
 -11   1   9       32.84       15.61      6.89 o 
 -10   1   9      178.78      178.12     15.99 o 
  -9   1   9      199.03      215.70     16.54 o 
  -8   1   9       93.29       74.98      9.83 o 
  -7   1   9      739.88      721.45     20.99 o 
  -6   1   9       57.05       93.07      5.24 o 
  -5   1   9      294.69      285.75      8.99 o 
  -4   1   9      610.45      614.74     12.76 o 
  -3   1   9      263.57      312.69      9.93 o 
  -2   1   9     1346.60     1281.77     15.05 o 
  -1   1   9       14.53       18.91      2.48 o 
   0   1   9      960.16      866.89     16.33 o 
   1   1   9        4.03        7.79      2.25 o 
   2   1   9     1371.51     1319.96     20.28 o 
   3   1   9      563.68      584.39     15.42 o 
   4   1   9       13.31        9.23      3.69 o 
   5   1   9       71.39       76.12      9.45 o 
   6   1   9      190.15      162.00     15.88 o 
   7   1   9      415.80      416.73     23.84 o 
 -12   2   9        1.30       -0.78      5.81 o 
 -11   2   9       29.35       17.14     21.75 o 
 -10   2   9       40.04       70.60     10.70 o 
  -9   2   9        8.09       12.36      5.48 o 
  -8   2   9      786.12      780.18     37.94 o 
  -7   2   9      111.00      115.92      7.53 o 
  -6   2   9     1249.03     1229.15     24.00 o 
  -5   2   9        4.68        8.73      2.25 o 
  -4   2   9      375.13      335.58      9.48 o 
  -3   2   9      811.04      793.99     15.50 o 
  -2   2   9       37.02       48.19      3.66 o 
  -1   2   9      332.89      316.31      8.31 o 
   0   2   9      142.41      139.37      5.95 o 
   1   2   9     1659.93     1543.19     20.51 o 
   2   2   9       89.47       88.91      6.25 o 
   3   2   9       11.49       10.68      2.79 o 
   4   2   9       18.48       21.24      3.83 o 
   5   2   9      526.06      495.93     23.29 o 
   6   2   9       21.70       18.37      6.03 o 
   7   2   9        1.41       -7.64      6.79 o 
 -12   3   9       15.61       13.39     11.34 o 
 -11   3   9        0.14        2.78      6.14 o 
 -10   3   9        2.05       -2.25      5.79 o 
  -9   3   9        6.13        1.81      5.23 o 
  -8   3   9      296.68      283.03     17.49 o 
  -7   3   9     1076.49     1059.08     24.95 o 
  -6   3   9       76.75       86.40      6.06 o 
  -5   3   9      206.67      232.03      8.87 o 
  -4   3   9      113.47      137.36      5.95 o 
  -3   3   9      552.92      519.66     12.31 o 
  -2   3   9      343.49      359.28      8.52 o 
  -1   3   9       19.95       19.31      2.89 o 
   0   3   9      270.19      262.74     10.70 o 
   1   3   9       15.50        5.00      2.07 o 
   2   3   9      664.98      635.03     16.93 o 
   3   3   9      297.57      289.95     11.20 o 
   4   3   9      606.12      570.64     23.90 o 
   5   3   9      172.36      174.60     14.27 o 
   6   3   9        1.53       11.33      6.06 o 
   7   3   9      439.96      502.39     31.49 o 
 -12   4   9        1.61       23.84      9.00 o 
 -11   4   9       29.31       35.47     16.64 o 
 -10   4   9       19.59       17.40     12.05 o 
  -9   4   9       73.73       72.68      9.97 o 
  -8   4   9      121.23      135.89     12.50 o 
  -7   4   9        1.85       11.69      3.89 o 
  -6   4   9      813.50      829.07     19.98 o 
  -5   4   9     2155.76     2134.43     40.47 o 
  -4   4   9        0.55        5.34      1.75 o 
  -3   4   9        6.90        9.21      1.28 o 
  -2   4   9      227.22      202.87      9.06 o 
  -1   4   9     1185.89     1269.72     20.30 o 
   0   4   9      253.50      256.85     10.65 o 
   1   4   9     1034.02     1011.95     22.05 o 
   2   4   9       40.09       35.33      4.99 o 
   3   4   9      852.01      764.52     17.59 o 
   4   4   9       50.48       55.77     10.14 o 
   5   4   9       92.46      113.87     14.31 o 
   6   4   9       52.66       31.77      8.51 o 
   7   4   9       34.60       16.52      6.42 o 
 -12   5   9       96.54      136.90     22.17 o 
 -11   5   9       11.92       22.61      8.14 o 
 -10   5   9       18.59       13.77      6.48 o 
  -9   5   9        7.85        7.45     15.02 o 
  -8   5   9      686.78      713.47     21.86 o 
  -7   5   9       37.48       66.87      6.69 o 
  -6   5   9      203.22      213.95     10.17 o 
  -5   5   9      204.75      192.26      8.60 o 
  -4   5   9      321.65      296.78      8.81 o 
  -3   5   9      104.29      105.41      5.50 o 
  -2   5   9      130.64      149.40      8.28 o 
  -1   5   9       54.93       58.67      5.21 o 
   0   5   9     2459.81     2357.17     33.55 o 
   1   5   9      261.31      251.76     28.51 o 
   2   5   9       17.86       28.85      4.81 o 
   3   5   9       55.16       59.96      7.28 o 
   4   5   9      361.55      317.95     29.74 o 
   5   5   9       48.79       41.93     12.53 o 
   6   5   9      379.26      400.01     20.99 o 
   7   5   9       32.53       25.37      8.67 o 
 -11   6   9      372.99      398.90     25.24 o 
 -10   6   9       30.37       36.96      8.49 o 
  -9   6   9       41.37       23.15      9.63 o 
  -8   6   9      194.92      215.42     18.66 o 
  -7   6   9      337.00      302.08     19.17 o 
  -6   6   9      425.87      464.46     14.46 o 
  -5   6   9      728.30      677.56     15.02 o 
  -4   6   9       46.50       39.41      6.94 o 
  -3   6   9      622.76      644.08     34.11 o 
  -2   6   9      289.43      354.43     25.48 o 
  -1   6   9       59.64       39.28      3.41 o 
   0   6   9       27.78       35.26      3.99 o 
   1   6   9      780.93      845.13     20.20 o 
   2   6   9      257.54      244.31     12.30 o 
   3   6   9     1335.49     1263.44     56.02 o 
   4   6   9        1.73       -6.35      8.23 o 
   5   6   9        2.87        1.17     11.89 o 
   6   6   9        4.59       12.26      6.50 o 
   7   6   9       10.10        3.17      9.27 o 
 -11   7   9        9.18       28.02      8.95 o 
 -10   7   9       16.69       15.27     10.92 o 
  -9   7   9      145.37      176.60     22.31 o 
  -8   7   9      367.79      350.59     25.42 o 
  -7   7   9      394.09      394.22     14.67 o 
  -6   7   9       32.44       67.51      7.89 o 
  -5   7   9      151.16      218.24      8.22 o 
  -4   7   9       60.28       68.95     10.93 o 
  -3   7   9       51.79       39.34     10.53 o 
  -2   7   9      338.22      326.85     25.28 o 
  -1   7   9      408.02      280.82     24.14 o 
   0   7   9     1387.07     1420.57     53.54 o 
   1   7   9      272.58      251.97     11.30 o 
   2   7   9       12.89        2.80      3.41 o 
   3   7   9      469.84      187.95    219.02 o 
   4   7   9      183.62      189.49     24.37 o 
   5   7   9      241.97      278.65     30.94 o 
   6   7   9      188.13      185.43     27.05 o 
 -11   8   9       34.56       40.49     13.39 o 
 -10   8   9        8.74       13.48      7.24 o 
  -9   8   9      202.09      219.40     16.85 o 
  -8   8   9        0.22        4.15     11.62 o 
  -7   8   9      498.66      567.08     22.23 o 
  -6   8   9      546.99      570.62     15.28 o 
  -5   8   9      514.77      477.79     11.31 o 
  -4   8   9        6.79       15.79      9.27 o 
  -3   8   9       89.63       93.22     14.73 o 
  -2   8   9     1129.81     1111.98     47.46 o 
  -1   8   9      177.10      155.39     18.82 o 
   0   8   9      305.29      317.63     26.87 o 
   1   8   9      258.64      293.52     26.96 o 
   2   8   9       37.85       32.97      4.72 o 
   3   8   9      400.65      373.98     32.60 o 
   4   8   9        1.47        9.72      8.71 o 
   5   8   9      109.73      108.95     21.08 o 
   6   8   9       13.87        7.57     11.14 o 
 -11   9   9      176.69      147.21     20.73 o 
 -10   9   9       78.70       83.21     12.04 o 
  -9   9   9       16.66       29.63      7.23 o 
  -8   9   9        8.09        5.76      4.28 o 
  -7   9   9      123.75      109.40     14.00 o 
  -6   9   9      138.38      166.18     10.56 o 
  -5   9   9      359.03      304.06     16.21 o 
  -4   9   9      997.29      983.82     46.69 o 
  -3   9   9      405.59      350.77     27.75 o 
  -2   9   9      318.66      319.08     26.69 o 
  -1   9   9      642.92      729.77     40.70 o 
   0   9   9        3.58       15.78      8.99 o 
   1   9   9      330.72      332.73     29.47 o 
   2   9   9      455.86      482.98     36.10 o 
   3   9   9      142.79      193.61     24.61 o 
   4   9   9      133.54      117.50     20.65 o 
   5   9   9      115.70      115.65     21.84 o 
   6   9   9       16.68       15.23      8.07 o 
 -10  10   9       82.18       97.71     20.20 o 
  -9  10   9      137.59      169.75     23.63 o 
  -8  10   9       11.10       10.90      6.41 o 
  -7  10   9      375.68      422.27     18.94 o 
  -6  10   9      176.32      188.95     10.95 o 
  -5  10   9      209.83      233.01     23.72 o 
  -4  10   9      546.64      462.61     21.52 o 
  -3  10   9      814.06      805.74     43.11 o 
  -2  10   9       41.46       45.77     11.87 o 
  -1  10   9      625.61      577.67     37.66 o 
   0  10   9        3.66        0.50      7.53 o 
   1  10   9        3.26       -1.07      8.47 o 
   2  10   9       10.53        1.31      8.53 o 
   3  10   9       16.00        5.47      8.02 o 
   4  10   9        1.25       -2.09      8.10 o 
   5  10   9      300.89      250.63     31.39 o 
  -9  11   9        5.58       23.59     10.58 o 
  -8  11   9        0.82      -10.45      8.17 o 
  -7  11   9       94.15      116.34     19.64 o 
  -6  11   9      436.43      389.56     32.34 o 
  -5  11   9       21.03       32.47     11.20 o 
  -4  11   9      345.36      349.77     29.37 o 
  -3  11   9        1.47       17.52      9.54 o 
  -2  11   9       29.80       44.72      8.78 o 
  -1  11   9       99.65      113.58     18.01 o 
   0  11   9        2.98       16.40      9.75 o 
   1  11   9       79.06       66.31     15.62 o 
   2  11   9      341.38      298.80     30.35 o 
   3  11   9       70.41       93.20     18.79 o 
   4  11   9      129.89      126.96     21.81 o 
   5  11   9       75.15      125.10     23.42 o 
  -9  12   9      111.16       70.24     17.03 o 
  -8  12   9       23.35       24.75     10.21 o 
  -7  12   9        9.07      -18.36     12.24 o 
  -6  12   9       84.53       51.79     13.96 o 
  -5  12   9       55.69       60.57     14.06 o 
  -4  12   9      276.07      256.41     26.55 o 
  -3  12   9      127.52      121.57     19.07 o 
  -2  12   9        4.56        5.44      9.72 o 
  -1  12   9      596.18      594.53     40.67 o 
   0  12   9        1.59       -1.43      8.63 o 
   1  12   9        5.70        3.26      8.82 o 
   2  12   9       36.10       37.72     13.66 o 
   3  12   9      107.03      136.42     22.39 o 
   4  12   9       37.85       38.54     14.27 o 
  -8  13   9      125.22       85.10     17.93 o 
  -7  13   9      137.45      148.87     22.59 o 
  -6  13   9       53.72       52.82     15.99 o 
  -5  13   9       25.09       23.64     11.36 o 
  -4  13   9       33.81       41.53     13.69 o 
  -3  13   9       67.91       56.91     13.04 o 
  -2  13   9      224.98      246.00     27.34 o 
  -1  13   9      139.71      108.28     19.73 o 
   0  13   9        6.75       -3.29      8.02 o 
   1  13   9       95.49       68.42     15.63 o 
   2  13   9      313.93      306.84     33.31 o 
   3  13   9      113.96      195.21     27.94 o 
  -7  14   9       17.29        7.35      9.58 o 
  -6  14   9       17.24       17.18     10.11 o 
  -5  14   9      183.87      210.47     25.96 o 
  -4  14   9      133.60      117.08     19.41 o 
  -3  14   9      112.49       96.87     17.42 o 
  -2  14   9       26.03       45.55     13.91 o 
  -1  14   9        1.67       -1.39     10.41 o 
   0  14   9      156.74      206.21     26.74 o 
   1  14   9      524.09      532.95     43.06 o 
   2  14   9       20.92       22.16     12.58 o 
   3  14   9       98.69       83.69     18.70 o 
  -6  15   9        0.90       10.99      8.59 o 
  -5  15   9        0.13       -0.31     10.38 o 
  -4  15   9       81.74       48.26     13.65 o 
  -3  15   9        4.59       12.96     10.75 o 
  -2  15   9      421.26      468.68     39.78 o 
  -1  15   9       12.74       -9.03      9.88 o 
   0  15   9      321.06      362.98     36.14 o 
   1  15   9        0.86       21.67     12.25 o 
   2  15   9        2.35        2.28     10.45 o 
  -5  16   9      483.01      484.39     40.26 o 
  -4  16   9        3.24       43.85     16.10 o 
  -3  16   9      117.53      128.07     15.68 o 
  -2  16   9       24.65       23.18     13.81 o 
  -1  16   9        7.66       12.28     13.21 o 
   0  16   9       40.48       34.48     15.02 o 
 -12   0  10       67.57       35.39     13.44 o 
 -10   0  10      252.94      287.09     28.62 o 
  -8   0  10       40.93       72.46     13.64 o 
  -6   0  10        1.63       11.92      3.20 o 
  -4   0  10     3521.77     3665.08     51.83 o 
  -2   0  10       16.23       15.69      3.25 o 
   0   0  10        2.73        9.81      3.02 o 
   2   0  10      125.65      108.17     13.89 o 
   4   0  10      819.97      866.53     34.44 o 
   6   0  10       74.42       81.71     13.26 o 
 -12   1  10       28.68       32.75      8.33 o 
 -11   1  10       14.96       24.22      7.64 o 
 -10   1  10       17.62       33.80      8.09 o 
  -9   1  10       28.07       22.55      6.86 o 
  -8   1  10       53.03       72.71     11.98 o 
  -7   1  10      584.44      619.95     27.82 o 
  -6   1  10      370.75      371.83     11.68 o 
  -5   1  10       53.18       61.42      4.79 o 
  -4   1  10        9.57        8.27      3.17 o 
  -3   1  10      234.97      275.19      9.81 o 
  -2   1  10      229.14      254.05      8.07 o 
  -1   1  10      352.85      369.26     10.49 o 
   0   1  10        0.13       -0.53      1.80 o 
   1   1  10      422.06      406.65     10.71 o 
   2   1  10      109.09      102.20      6.69 o 
   3   1  10       36.53       42.47      5.86 o 
   4   1  10       33.26       26.68      5.38 o 
   5   1  10      182.12      224.13     13.53 o 
   6   1  10       11.04       15.93      6.56 o 
 -12   2  10      101.04       63.81     13.10 o 
 -11   2  10       14.83       21.99      7.67 o 
 -10   2  10       49.62       70.93     11.19 o 
  -9   2  10       62.54       83.49     14.34 o 
  -8   2  10       94.74      121.15     11.90 o 
  -7   2  10      168.13      179.31     10.76 o 
  -6   2  10       57.22       74.91      5.91 o 
  -5   2  10      350.15      342.74     11.19 o 
  -4   2  10      190.59      251.45     14.33 o 
  -3   2  10        3.53        3.03      1.77 o 
  -2   2  10      570.52      611.41     11.18 o 
  -1   2  10      240.42      238.26      9.46 o 
   0   2  10        3.01        3.77      1.95 o 
   1   2  10      304.54      308.05     10.77 o 
   2   2  10     1618.11     1648.01     33.49 o 
   3   2  10       18.81       23.17      4.72 o 
   4   2  10       47.68       57.07      6.87 o 
   5   2  10      138.89      143.74     17.79 o 
   6   2  10      575.63      590.92     31.09 o 
 -12   3  10       52.38       44.47     13.70 o 
 -11   3  10       50.42       72.11     11.71 o 
 -10   3  10        6.32        8.93      6.13 o 
  -9   3  10      367.62      348.02     20.70 o 
  -8   3  10       42.84       40.30     13.89 o 
  -7   3  10        2.70       12.77      4.05 o 
  -6   3  10      907.41      836.66     18.08 o 
  -5   3  10      198.62      217.57      8.65 o 
  -4   3  10      122.88      126.99      6.17 o 
  -3   3  10       40.79       70.74      5.17 o 
  -2   3  10      294.82      276.52      7.75 o 
  -1   3  10      928.92     1013.20     21.98 o 
   0   3  10       78.81       74.61      5.07 o 
   1   3  10       61.15       71.04      5.17 o 
   2   3  10       99.49       92.06      6.52 o 
   3   3  10      599.57      568.98     28.11 o 
   4   3  10       10.90       24.20      6.85 o 
   5   3  10      641.25      749.83     29.98 o 
   6   3  10        9.81      -16.24     10.83 o 
 -11   4  10       75.15      106.41     13.33 o 
 -10   4  10        7.98       27.60      7.42 o 
  -9   4  10       67.21       60.83      9.53 o 
  -8   4  10      264.26      237.86     16.20 o 
  -7   4  10      516.48      462.96     16.46 o 
  -6   4  10      340.63      380.42     13.66 o 
  -5   4  10        0.55        6.64      2.27 o 
  -4   4  10       91.77       81.49      5.18 o 
  -3   4  10      363.13      410.88     16.32 o 
  -2   4  10       39.08       25.11      3.58 o 
  -1   4  10       73.64       79.16      6.42 o 
   0   4  10     3151.99     3122.21     38.90 o 
   1   4  10       62.05       64.28      6.37 o 
   2   4  10      303.09      281.33     13.34 o 
   3   4  10       62.53       74.15     11.33 o 
   4   4  10      418.64      433.85     26.38 o 
   5   4  10      352.39      427.06     27.53 o 
   6   4  10       31.77       63.99     18.60 o 
 -11   5  10       65.90       65.96     11.04 o 
 -10   5  10        5.73        8.21      5.42 o 
  -9   5  10       47.08       54.09      9.02 o 
  -8   5  10      287.39      259.12     16.60 o 
  -7   5  10       60.86       69.41      6.84 o 
  -6   5  10        0.09       19.35      3.70 o 
  -5   5  10      590.73      637.48     15.03 o 
  -4   5  10        5.77        3.52      2.61 o 
  -3   5  10      995.21     1050.99     24.30 o 
  -2   5  10      280.53      324.55     11.50 o 
  -1   5  10       40.62       47.47      5.33 o 
   0   5  10       49.01       55.06      7.67 o 
   1   5  10      331.50      353.53     14.81 o 
   2   5  10      130.22      154.66     19.37 o 
   3   5  10     1455.03     1484.36     60.89 o 
   4   5  10       22.10       16.26     11.23 o 
   5   5  10      157.79      154.27     17.49 o 
   6   5  10        5.58        6.96      8.04 o 
 -11   6  10        1.01       -2.63      6.05 o 
 -10   6  10       21.38       21.97      7.50 o 
  -9   6  10       34.56       59.97     10.80 o 
  -8   6  10      158.21      151.61     12.88 o 
  -7   6  10        1.80       -0.93      4.61 o 
  -6   6  10     1536.74     1514.05     25.23 o 
  -5   6  10      190.27      143.02      6.75 o 
  -4   6  10       70.57       40.58      6.89 o 
  -3   6  10       61.56       58.81     13.03 o 
  -2   6  10       56.05       55.35      7.52 o 
  -1   6  10       88.11       80.48      5.71 o 
   0   6  10      858.29      797.12     43.89 o 
   1   6  10      176.50      157.77     19.71 o 
   2   6  10       56.25       30.98     10.28 o 
   3   6  10       35.15       47.61     12.31 o 
   4   6  10      147.93       99.82     18.45 o 
   5   6  10        2.35       -4.18      9.02 o 
   6   6  10       33.76       49.14     15.30 o 
 -11   7  10      144.18       77.92     15.40 o 
 -10   7  10      137.14      194.39     16.65 o 
  -9   7  10      231.48      265.27     17.95 o 
  -8   7  10      262.24      253.65     16.88 o 
  -7   7  10       33.49       19.12      5.41 o 
  -6   7  10     1620.14     1504.50     31.97 o 
  -5   7  10      926.81      928.46     17.71 o 
  -4   7  10       53.81       52.70     11.83 o 
  -3   7  10      481.46      447.35     30.69 o 
  -2   7  10      145.49      143.09     12.79 o 
  -1   7  10      107.25      128.57     17.52 o 
   0   7  10      227.42      196.80     21.53 o 
   1   7  10      130.98      112.18     19.41 o 
   2   7  10       12.88        2.33      6.59 o 
   3   7  10      241.95      233.66     26.38 o 
   4   7  10        0.39        6.13      8.48 o 
   5   7  10      196.25      203.14     27.60 o 
 -10   8  10       86.01      113.12     13.18 o 
  -9   8  10      201.52      251.85     17.53 o 
  -8   8  10      339.47      362.97     19.19 o 
  -7   8  10       11.53       35.54      6.40 o 
  -6   8  10       86.37       99.82      9.95 o 
  -5   8  10      188.78      219.34      9.68 o 
  -4   8  10      728.75      685.12     39.15 o 
  -3   8  10       52.43       55.21     12.89 o 
  -2   8  10      522.11      485.01     36.91 o 
  -1   8  10      239.16      234.09     23.77 o 
   0   8  10       32.91       32.10     10.26 o 
   1   8  10      356.34      363.41     30.39 o 
   2   8  10       28.76       35.06     12.21 o 
   3   8  10      105.60      116.63     20.02 o 
   4   8  10      209.17      168.80     24.88 o 
   5   8  10      168.57      129.89     22.44 o 
 -10   9  10       81.65       63.19     16.24 o 
  -9   9  10       14.74       -3.76      9.96 o 
  -8   9  10        1.78       26.70     11.35 o 
  -7   9  10      419.58      506.43     37.14 o 
  -6   9  10        3.59       16.01      9.09 o 
  -5   9  10      169.75      181.22     21.77 o 
  -4   9  10      526.76      509.56     34.85 o 
  -3   9  10       18.34       13.52      9.11 o 
  -2   9  10       48.27       49.10      8.80 o 
  -1   9  10      229.31      247.91     24.92 o 
   0   9  10        2.94        2.89      7.47 o 
   1   9  10      495.71      495.64     36.65 o 
   2   9  10        2.59        9.17      8.78 o 
   3   9  10       13.34        7.22      8.52 o 
   4   9  10      150.59      135.84     23.84 o 
   5   9  10       89.43       69.75     17.98 o 
  -9  10  10       97.94      125.95     21.48 o 
  -8  10  10       10.62       68.23     16.80 o 
  -7  10  10       22.84       36.52     13.39 o 
  -6  10  10       34.35       56.23     14.58 o 
  -5  10  10        3.90       32.37     12.42 o 
  -4  10  10      392.17      403.98     32.41 o 
  -3  10  10       71.54       81.35     15.50 o 
  -2  10  10      527.70      523.18     25.76 o 
  -1  10  10      145.12      176.78     22.49 o 
   0  10  10       13.13       29.88     11.67 o 
   1  10  10      347.69      313.75     30.74 o 
   2  10  10      482.91      566.65     41.64 o 
   3  10  10        0.49       10.42     10.99 o 
   4  10  10      309.14      347.32     36.08 o 
  -9  11  10        2.42       -3.85     10.38 o 
  -8  11  10       14.17       40.29     14.15 o 
  -7  11  10      802.73      774.42     47.80 o 
  -6  11  10        0.96       25.46     10.10 o 
  -5  11  10        1.33        5.39      8.29 o 
  -4  11  10       32.62       21.15     11.02 o 
  -3  11  10      103.03       81.42     16.56 o 
  -2  11  10      204.38      171.86     22.78 o 
  -1  11  10      324.73      370.55     32.57 o 
   0  11  10      193.35      171.22     22.96 o 
   1  11  10      252.12      243.63     27.85 o 
   2  11  10       48.10       79.31     17.57 o 
   3  11  10       60.11       90.62     18.85 o 
   4  11  10       36.89       58.03     17.04 o 
  -8  12  10        5.91      -16.33     12.25 o 
  -7  12  10       11.61       51.16     14.48 o 
  -6  12  10       72.87       56.61     15.56 o 
  -5  12  10      133.34      173.08     22.83 o 
  -4  12  10      140.19       93.51     17.09 o 
  -3  12  10      115.13       92.32     17.31 o 
  -2  12  10      183.20      159.29     22.44 o 
  -1  12  10      534.09      551.84     41.21 o 
   0  12  10      632.35      608.93     43.36 o 
   1  12  10       42.63       51.13     15.09 o 
   2  12  10      349.40      405.87     37.69 o 
   3  12  10      143.20      148.64     24.86 o 
  -7  13  10       10.54       24.88     13.52 o 
  -6  13  10       24.93       37.29     12.95 o 
  -5  13  10       45.26       70.01     16.54 o 
  -4  13  10        8.49       -0.82      8.48 o 
  -3  13  10      391.71      421.97     35.41 o 
  -2  13  10       15.83       20.08     10.94 o 
  -1  13  10      778.15      798.29     50.70 o 
   0  13  10       10.19       25.82     12.11 o 
   1  13  10        1.66       -0.62      8.53 o 
   2  13  10      162.85      214.64     28.94 o 
  -6  14  10      127.34      136.17     22.33 o 
  -5  14  10      160.48      238.70     28.24 o 
  -4  14  10      151.14      114.21     19.68 o 
  -3  14  10      143.07      164.19     17.00 o 
  -2  14  10      196.30      230.08     27.48 o 
  -1  14  10      100.92       70.83     17.32 o 
   0  14  10      183.05      194.46     26.97 o 
   1  14  10       20.50       41.45     15.12 o 
  -5  15  10      282.93      280.09     31.22 o 
  -4  15  10       50.38       24.54      9.88 o 
  -3  15  10      159.03      201.74     19.25 o 
  -2  15  10        7.67       -2.10      9.79 o 
  -1  15  10       18.98        9.90     10.43 o 
   0  15  10        2.05        9.46     10.05 o 
 -11   0  11       32.97       32.96     13.00 o 
  -9   0  11       31.52       42.61     11.15 o 
  -7   0  11      343.15      355.72     17.57 o 
  -5   0  11       63.87       70.47      8.37 o 
  -3   0  11     1063.23     1027.86     19.53 o 
  -1   0  11      109.59      139.34      8.70 o 
   1   0  11      561.20      612.76     29.42 o 
   3   0  11        9.44       15.68      6.30 o 
   5   0  11      156.17      170.78     28.83 o 
 -11   1  11        0.35        9.36      6.69 o 
 -10   1  11      149.19      133.36     19.00 o 
  -9   1  11       19.77       29.83     15.08 o 
  -8   1  11        1.84        6.60      5.32 o 
  -7   1  11        7.88       15.78      3.32 o 
  -6   1  11       25.08       37.59      4.77 o 
  -5   1  11       10.29       24.40      8.23 o 
  -4   1  11     1270.22     1281.92     37.47 o 
  -3   1  11      145.19      143.04      5.60 o 
  -2   1  11      754.75      803.94     14.96 o 
  -1   1  11      192.50      184.49      7.36 o 
   0   1  11      121.83      102.11      6.19 o 
   1   1  11      332.25      341.46     11.39 o 
   2   1  11      863.36      958.98     23.19 o 
   3   1  11        6.10        2.53      4.13 o 
   4   1  11      843.15      942.52     32.38 o 
   5   1  11       33.22       40.30      8.72 o 
 -11   2  11       18.41       28.73     14.58 o 
 -10   2  11       64.93       98.57     12.37 o 
  -9   2  11        3.66        1.64      5.91 o 
  -8   2  11      215.53      272.55     17.26 o 
  -7   2  11      637.16      603.14     19.30 o 
  -6   2  11      118.03      136.77      7.85 o 
  -5   2  11      519.37      504.93     18.29 o 
  -4   2  11      400.07      399.32     14.17 o 
  -3   2  11      548.47      604.24     13.97 o 
  -2   2  11      742.21      713.06     14.74 o 
  -1   2  11       75.20       89.31      5.51 o 
   0   2  11        0.63        4.67      2.49 o 
   1   2  11      440.17      445.25     15.25 o 
   2   2  11     1018.61      936.47     22.76 o 
   3   2  11      250.72      264.73     16.83 o 
   4   2  11       56.18       49.34      8.76 o 
   5   2  11       17.73       36.38      8.50 o 
 -11   3  11      204.63      221.24     18.88 o 
 -10   3  11       35.17       28.39      7.22 o 
  -9   3  11        4.14        3.30      5.19 o 
  -8   3  11      191.26      191.30     14.54 o 
  -7   3  11      330.51      291.40     16.74 o 
  -6   3  11      563.75      542.64     18.89 o 
  -5   3  11      228.03      269.51      9.77 o 
  -4   3  11      725.51      744.38     14.92 o 
  -3   3  11      245.83      208.87      7.60 o 
  -2   3  11      620.83      618.27     35.32 o 
  -1   3  11        1.10        4.23      2.96 o 
   0   3  11      647.82      578.56     23.53 o 
   1   3  11      113.12      111.32      7.92 o 
   2   3  11        9.02       15.97      6.98 o 
   3   3  11      141.32      131.45     12.42 o 
   4   3  11       23.91       30.51      8.08 o 
   5   3  11       40.49       40.22     12.19 o 
 -11   4  11        1.19       14.27      7.28 o 
 -10   4  11        2.10       10.66      6.77 o 
  -9   4  11      289.44      265.53     20.48 o 
  -8   4  11       58.26       92.23     10.46 o 
  -7   4  11      173.64      194.54     13.74 o 
  -6   4  11       64.10       85.51      9.05 o 
  -5   4  11      262.07      325.49     10.14 o 
  -4   4  11       76.32       74.40      3.59 o 
  -3   4  11      436.50      477.04     17.97 o 
  -2   4  11      453.92      433.55     14.89 o 
  -1   4  11      959.47      960.89     22.35 o 
   0   4  11        7.88        9.76      5.64 o 
   1   4  11      111.10      131.03     13.67 o 
   2   4  11       37.69       59.69      9.96 o 
   3   4  11       65.86       81.83     19.20 o 
   4   4  11      157.07      130.42     12.90 o 
   5   4  11      171.71      201.65     26.63 o 
 -11   5  11        5.00       15.32      7.25 o 
 -10   5  11        1.17       18.59      7.08 o 
  -9   5  11       16.94        6.80      5.52 o 
  -8   5  11      127.52      113.78     11.43 o 
  -7   5  11       41.96       52.38      7.79 o 
  -6   5  11     1065.33     1102.81     29.02 o 
  -5   5  11       59.28       68.10      7.16 o 
  -4   5  11      118.23      159.83      7.94 o 
  -3   5  11       35.08        9.40      3.34 o 
  -2   5  11      156.66      160.73     18.09 o 
  -1   5  11        1.20        9.00      6.75 o 
   0   5  11     1228.51     1267.74     51.50 o 
   1   5  11       14.16       24.59     10.38 o 
   2   5  11       94.24      109.23     17.58 o 
   3   5  11      289.61      255.69     27.11 o 
   4   5  11       29.19       15.24      9.95 o 
   5   5  11       11.78       15.23     10.57 o 
 -11   6  11        7.00       -7.86      8.25 o 
 -10   6  11       55.87       82.84     25.75 o 
  -9   6  11      446.85      397.78     21.90 o 
  -8   6  11       59.48       62.38      8.80 o 
  -7   6  11       23.59       10.31      4.41 o 
  -6   6  11       25.40       38.18      6.06 o 
  -5   6  11      132.67      148.15     13.01 o 
  -4   6  11      114.07      123.26     17.50 o 
  -3   6  11      226.47      254.73     23.90 o 
  -2   6  11        4.78       13.03      7.90 o 
  -1   6  11     2110.38     2022.51     65.24 o 
   0   6  11        1.40        9.27      7.79 o 
   1   6  11       14.96       12.14      7.01 o 
   2   6  11        4.95       11.58      7.78 o 
   3   6  11       97.46      121.66     19.95 o 
   4   6  11        2.49      -11.47      9.28 o 
   5   6  11      209.43      221.05     28.47 o 
 -10   7  11       13.77       20.07     11.57 o 
  -9   7  11       53.92       89.85     17.54 o 
  -8   7  11       74.70       63.25      8.62 o 
  -7   7  11      228.55      260.72     14.87 o 
  -6   7  11      127.82      129.91     17.18 o 
  -5   7  11       15.58        8.29      8.59 o 
  -4   7  11       90.95      151.50     19.57 o 
  -3   7  11      493.51      544.59     35.32 o 
  -2   7  11        4.96       10.11      6.54 o 
  -1   7  11       99.46       93.10     15.50 o 
   0   7  11     1050.71     1095.75     51.24 o 
   1   7  11        2.52       26.01     10.96 o 
   2   7  11      511.38      505.57     37.69 o 
   3   7  11      154.07      154.37     22.38 o 
   4   7  11       77.47       83.79     18.89 o 
 -10   8  11      115.11      227.49     28.28 o 
  -9   8  11        2.80       16.29     11.17 o 
  -8   8  11       96.84       80.19     17.02 o 
  -7   8  11       11.95        7.78      8.75 o 
  -6   8  11      139.12      149.74     20.35 o 
  -5   8  11      302.22      340.82     29.66 o 
  -4   8  11      270.30      285.16     26.66 o 
  -3   8  11      396.58      372.15     30.01 o 
  -2   8  11       70.31       42.75     11.59 o 
  -1   8  11      217.27      210.32     23.02 o 
   0   8  11      277.02      311.02     28.46 o 
   1   8  11      482.11      574.09     39.73 o 
   2   8  11       11.44       23.34     11.06 o 
   3   8  11      244.00      258.78     29.82 o 
   4   8  11        4.83        3.64      8.50 o 
  -9   9  11       13.11        5.34      9.61 o 
  -8   9  11       30.70       33.30     14.08 o 
  -7   9  11       27.33       63.33     16.03 o 
  -6   9  11        0.85        2.27      7.78 o 
  -5   9  11       65.55       76.47     15.97 o 
  -4   9  11      228.38      229.00     25.00 o 
  -3   9  11       33.73       30.11     10.57 o 
  -2   9  11      683.69      716.83     42.55 o 
  -1   9  11        9.85       27.69     11.22 o 
   0   9  11      318.50      377.10     32.84 o 
   1   9  11       25.65       28.83     11.68 o 
   2   9  11      205.62      242.90     27.96 o 
   3   9  11        1.90       15.61     11.16 o 
   4   9  11      110.54      121.07     23.10 o 
  -8  10  11       12.01       49.58     12.94 o 
  -7  10  11      134.29      123.81     19.74 o 
  -6  10  11       16.19       17.90      9.64 o 
  -5  10  11      163.99      177.36     22.89 o 
  -4  10  11       46.48       57.98     13.51 o 
  -3  10  11      348.06      371.49     31.94 o 
  -2  10  11      139.14      139.87     20.75 o 
  -1  10  11      495.32      539.94     39.03 o 
   0  10  11        2.34        0.76      9.47 o 
   1  10  11      317.61      405.84     35.77 o 
   2  10  11        3.03       14.02      9.49 o 
   3  10  11       62.42       67.06     17.07 o 
  -8  11  11       23.30       23.23     11.64 o 
  -7  11  11        2.72        7.19     11.80 o 
  -6  11  11        1.43        3.34      9.71 o 
  -5  11  11        7.19       26.92     11.48 o 
  -4  11  11      789.84      817.22     47.95 o 
  -3  11  11        0.58       20.04      8.02 o 
  -2  11  11     1510.11     1510.44     66.14 o 
  -1  11  11        0.58        5.25      9.37 o 
   0  11  11       32.17       59.46     15.76 o 
   1  11  11       26.56       27.27     12.16 o 
   2  11  11       31.05       77.19     19.05 o 
   3  11  11       12.38       18.77     12.36 o 
  -7  12  11      176.78      194.14     25.65 o 
  -6  12  11       37.91       40.79     13.11 o 
  -5  12  11      259.12      241.64     27.60 o 
  -4  12  11      102.74      144.34     22.10 o 
  -3  12  11       91.71       94.46     19.95 o 
  -2  12  11       22.66       34.63     12.87 o 
  -1  12  11      225.04      263.36     29.38 o 
   0  12  11      231.93      220.87     27.65 o 
   1  12  11      369.62      407.49     38.04 o 
   2  12  11       34.08       22.87     13.54 o 
  -6  13  11      192.27      199.20     26.48 o 
  -5  13  11       15.59       19.86     11.83 o 
  -4  13  11      150.52      177.73     24.55 o 
  -3  13  11        4.59       18.99      9.13 o 
  -2  13  11      305.82      360.05     34.98 o 
  -1  13  11      123.65      153.60     23.62 o 
   0  13  11       32.42       21.87     10.99 o 
   1  13  11      197.04      254.51     31.04 o 
  -4  14  11       12.64       78.73     18.13 o 
  -3  14  11      411.45      413.66     37.96 o 
  -2  14  11       34.43       36.17     13.55 o 
  -1  14  11        7.15        1.00      9.43 o 
   0  14  11       73.28       73.43     18.56 o 
 -10   0  12        6.30        7.34      8.94 o 
  -8   0  12      722.70      783.06     41.35 o 
  -6   0  12       18.10       33.06      8.34 o 
  -4   0  12      612.26      623.93     23.80 o 
  -2   0  12     2380.32     2450.79     96.87 o 
   0   0  12      279.96      246.48     15.58 o 
   2   0  12       91.44      134.80     23.40 o 
   4   0  12      297.48      366.91     41.40 o 
 -11   1  12       80.61       60.14     12.47 o 
 -10   1  12       57.06       99.64     12.44 o 
  -9   1  12       30.20       61.50      9.78 o 
  -8   1  12        0.20       21.06      6.42 o 
  -7   1  12      582.63      554.45     23.36 o 
  -6   1  12      114.72      124.94     11.16 o 
  -5   1  12     1066.67     1098.81     25.13 o 
  -4   1  12      119.61      104.64      7.09 o 
  -3   1  12      427.89      417.59     11.51 o 
  -2   1  12      258.68      254.63     11.30 o 
  -1   1  12      100.86      115.34      7.17 o 
   0   1  12        0.77        3.16      2.88 o 
   1   1  12      766.41      791.69     35.23 o 
   2   1  12        4.01        1.22      4.13 o 
   3   1  12      368.58      389.63     28.56 o 
   4   1  12       21.77       18.38      8.58 o 
 -11   2  12       40.40       68.66     11.13 o 
 -10   2  12        8.27        4.33      6.16 o 
  -9   2  12        0.11       11.08      5.92 o 
  -8   2  12      274.87      306.17     35.67 o 
  -7   2  12      102.39       89.99     11.95 o 
  -6   2  12      113.98      105.07     18.28 o 
  -5   2  12      252.13      252.62     26.71 o 
  -4   2  12      113.07      109.56      5.81 o 
  -3   2  12      743.77      757.91     18.19 o 
  -2   2  12     1682.64     1575.09     25.53 o 
  -1   2  12        3.93        2.53      4.51 o 
   0   2  12      153.27      125.76     10.58 o 
   1   2  12       16.24       15.19      5.49 o 
   2   2  12      343.01      346.27     18.90 o 
   3   2  12        1.33        8.61      5.59 o 
 -11   3  12        0.18       19.22      7.92 o 
 -10   3  12      135.56      148.30     15.47 o 
  -9   3  12      586.29      581.07     26.53 o 
  -8   3  12      154.86      152.80     13.44 o 
  -7   3  12        5.04        6.56      4.62 o 
  -6   3  12        8.13       23.90      5.82 o 
  -5   3  12       26.08       26.23      5.56 o 
  -4   3  12        5.49        8.98      2.40 o 
  -3   3  12      319.18      316.71     14.67 o 
  -2   3  12       52.77       41.95      9.62 o 
  -1   3  12     1573.89     1569.90     41.70 o 
   0   3  12      705.07      705.67     29.13 o 
   1   3  12      219.56      189.87     36.36 o 
   2   3  12      135.96      150.47     15.02 o 
   3   3  12       62.23       78.51     15.26 o 
   4   3  12       24.53        6.85      8.34 o 
 -10   4  12      208.03      175.01     41.06 o 
  -9   4  12        1.63       10.85      6.89 o 
  -8   4  12        9.52       24.87      6.78 o 
  -7   4  12       84.98      135.97     11.72 o 
  -6   4  12      441.91      461.80     19.75 o 
  -5   4  12       12.68       15.81      4.73 o 
  -4   4  12      387.88      332.54     26.71 o 
  -3   4  12       20.87       18.80      4.70 o 
  -2   4  12        7.03        7.02      4.56 o 
  -1   4  12      166.89      164.84     14.49 o 
   0   4  12      682.67      670.37     29.25 o 
   1   4  12       64.96       52.08     11.61 o 
   2   4  12      312.10      321.60     22.43 o 
   3   4  12       55.66       80.15     10.59 o 
   4   4  12      138.85      109.09     19.29 o 
 -10   5  12        3.89       32.97     13.34 o 
  -9   5  12       13.74       18.59      6.14 o 
  -8   5  12       82.38       94.31     15.87 o 
  -7   5  12      245.71      243.41     15.19 o 
  -6   5  12       14.99       32.67     12.05 o 
  -5   5  12        3.47       10.66      4.21 o 
  -4   5  12       18.94       26.38      9.48 o 
  -3   5  12      174.78      150.55     13.31 o 
  -2   5  12       73.84       59.98     12.67 o 
  -1   5  12      868.96      776.27     40.88 o 
   0   5  12       73.25       72.06     14.23 o 
   1   5  12      264.84      242.94     24.76 o 
   2   5  12       25.41       17.06      8.67 o 
   3   5  12      256.38      287.74     29.78 o 
   4   5  12       93.57       66.33     16.58 o 
 -10   6  12       48.20       30.20     12.17 o 
  -9   6  12        4.37       21.17     11.29 o 
  -8   6  12       33.82       36.59     12.47 o 
  -7   6  12       11.62       -0.47      8.47 o 
  -6   6  12      398.31      427.92     33.07 o 
  -5   6  12       20.00       50.10     12.32 o 
  -4   6  12      719.73      729.71     41.08 o 
  -3   6  12       64.53       57.34     10.88 o 
  -2   6  12        1.69       -1.21      7.21 o 
  -1   6  12      144.97      130.02     18.03 o 
   0   6  12      665.14      614.07     38.95 o 
   1   6  12        8.34       11.63      8.72 o 
   2   6  12      464.92      512.90     37.80 o 
   3   6  12        2.21      -15.90     10.60 o 
  -9   7  12       66.54       48.87     14.52 o 
  -8   7  12       42.12       56.65     16.13 o 
  -7   7  12       20.34       15.30      9.58 o 
  -6   7  12        9.59       16.81      9.74 o 
  -5   7  12      181.71      184.35     22.51 o 
  -4   7  12        8.92       13.14      8.58 o 
  -3   7  12      316.44      344.09     20.62 o 
  -2   7  12       69.32       79.09     14.54 o 
  -1   7  12      255.91      237.89     24.32 o 
   0   7  12       87.97       86.34     15.46 o 
   1   7  12      632.27      702.64     44.25 o 
   2   7  12       45.17       48.34     14.28 o 
   3   7  12       46.21       76.77     16.52 o 
  -9   8  12       21.31       41.47     14.04 o 
  -8   8  12       39.96       43.82     13.50 o 
  -7   8  12       49.17       60.16     14.51 o 
  -6   8  12       77.89      109.12     18.53 o 
  -5   8  12       36.07       65.56     15.12 o 
  -4   8  12      225.76      226.43     24.71 o 
  -3   8  12       86.84      100.25     12.28 o 
  -2   8  12      335.61      386.63     31.87 o 
  -1   8  12        9.72       13.03      8.08 o 
   0   8  12      599.36      622.48     41.78 o 
   1   8  12        9.86       28.56     12.78 o 
   2   8  12      358.04      453.82     38.03 o 
   3   8  12        8.68       19.79     11.08 o 
  -8   9  12        6.77       -3.66     10.23 o 
  -7   9  12        1.99       -5.65      6.95 o 
  -6   9  12       52.40       73.03     16.88 o 
  -5   9  12      349.25      315.13     30.03 o 
  -4   9  12      220.86      261.57     27.54 o 
  -3   9  12      490.59      493.90     26.27 o 
  -2   9  12       21.39       44.20     13.41 o 
  -1   9  12       42.83       67.87     15.19 o 
   0   9  12      288.50      286.69     30.14 o 
   1   9  12      531.14      557.69     41.78 o 
   2   9  12      103.34      162.73     24.82 o 
  -8  10  12       93.38       47.05     15.49 o 
  -7  10  12      122.16      115.22     20.15 o 
  -6  10  12        5.82       17.57     11.09 o 
  -5  10  12       26.38       44.14     14.59 o 
  -4  10  12       46.22       47.16     13.86 o 
  -3  10  12       28.31       26.11      8.17 o 
  -2  10  12      489.89      472.11     37.40 o 
  -1  10  12        5.24        8.75      7.91 o 
   0  10  12      307.22      328.36     32.54 o 
   1  10  12       24.74       16.70     10.87 o 
   2  10  12       93.84       65.18     17.13 o 
  -7  11  12      133.47      138.62     22.17 o 
  -6  11  12       63.96       53.66     14.24 o 
  -5  11  12       62.42       67.05     16.25 o 
  -4  11  12        4.48       21.65     11.00 o 
  -3  11  12      196.40      209.71     26.42 o 
  -2  11  12        3.95       23.71     11.91 o 
  -1  11  12       81.37       78.84     17.36 o 
   0  11  12       76.95       66.44     17.72 o 
   1  11  12      369.36      460.33     39.79 o 
  -5  12  12        3.20        3.16      9.61 o 
  -4  12  12      119.88      111.06     19.66 o 
  -3  12  12      161.46      184.84     26.01 o 
  -2  12  12      416.25      482.65     40.29 o 
  -1  12  12      229.75      221.33     28.40 o 
   0  12  12       14.41        7.26     10.31 o 
  -4  13  12      264.99      360.61     35.56 o 
  -3  13  12        4.80      -11.52     10.78 o 
  -2  13  12        5.61       14.13     11.86 o 
  -1  13  12      769.65      793.76     53.20 o 
  -9   0  13       27.64       28.13     10.61 o 
  -7   0  13      253.42      249.36     22.91 o 
  -5   0  13      151.47      168.27     13.24 o 
  -3   0  13      759.09      749.69     32.45 o 
  -1   0  13       79.55       57.43     14.90 o 
   1   0  13      391.18      350.82     36.59 o 
 -10   1  13        0.29       11.77     11.20 o 
  -9   1  13       66.37       55.44      9.09 o 
  -8   1  13      241.66      238.30     16.64 o 
  -7   1  13        1.54       13.09      5.63 o 
  -6   1  13      140.08      179.03     10.97 o 
  -5   1  13        1.52        1.42      3.45 o 
  -4   1  13      111.21       92.63      7.15 o 
  -3   1  13        6.33       11.98      5.72 o 
  -2   1  13      286.45      273.30     14.85 o 
  -1   1  13       24.87       20.97      7.17 o 
   0   1  13      798.28      705.53     34.84 o 
   1   1  13       78.14       88.42     14.11 o 
   2   1  13       92.36       80.85     13.90 o 
 -10   2  13        0.38        7.43      7.67 o 
  -9   2  13       11.00       17.42      6.24 o 
  -8   2  13       12.08       18.28      5.85 o 
  -7   2  13      132.27      171.71     13.45 o 
  -6   2  13      242.99      286.30     16.61 o 
  -5   2  13      615.00      575.20     18.87 o 
  -4   2  13       11.26       19.74      4.48 o 
  -3   2  13      326.57      320.43     18.24 o 
  -2   2  13      354.16      341.00     20.13 o 
  -1   2  13       63.47       50.31      7.50 o 
   0   2  13       64.08       55.57      7.65 o 
   1   2  13      246.12      246.53     22.21 o 
   2   2  13        2.78        3.84      7.52 o 
 -10   3  13        7.58       14.87     11.50 o 
  -9   3  13      248.42      312.37     19.69 o 
  -8   3  13       89.58       69.08      9.50 o 
  -7   3  13       83.96      105.04     10.93 o 
  -6   3  13      242.15      280.11     44.36 o 
  -5   3  13       15.53       22.84      5.27 o 
  -4   3  13      182.68      200.34     12.12 o 
  -3   3  13      327.30      361.74     20.05 o 
  -2   3  13      398.87      400.49     21.55 o 
  -1   3  13       35.38       37.87      8.24 o 
   0   3  13       70.71       54.08      9.10 o 
   1   3  13      125.32      101.38     10.63 o 
   2   3  13      137.53      155.32     20.90 o 
  -9   4  13      104.03       97.63     19.15 o 
  -8   4  13       42.63       34.05     11.91 o 
  -7   4  13      108.24      103.99     17.70 o 
  -6   4  13      101.11       93.71     16.26 o 
  -5   4  13      195.97      181.04     20.81 o 
  -4   4  13        2.92       -1.84      5.45 o 
  -3   4  13       66.33       50.90     11.42 o 
  -2   4  13       25.79       16.75      6.46 o 
  -1   4  13      400.78      391.39     22.68 o 
   0   4  13       22.27       20.02      6.91 o 
   1   4  13      136.85      127.71     16.09 o 
   2   4  13        0.04       -0.20      5.75 o 
  -9   5  13        4.86       25.29     12.34 o 
  -8   5  13        1.58       31.03     13.14 o 
  -7   5  13       13.94        6.56      6.84 o 
  -6   5  13      119.89      164.78     22.27 o 
  -5   5  13        3.65       -4.80      8.87 o 
  -4   5  13      435.01      422.79     22.21 o 
  -3   5  13       62.53       63.29     12.66 o 
  -2   5  13      187.78      139.48     18.00 o 
  -1   5  13       23.18       35.37     10.17 o 
   0   5  13      108.22      106.06     17.06 o 
   1   5  13       59.65       78.08     15.52 o 
   2   5  13       86.18      105.37     18.40 o 
  -9   6  13      151.93      149.86     22.85 o 
  -8   6  13        1.30       33.41     13.16 o 
  -7   6  13      225.21      225.26     25.62 o 
  -6   6  13       20.19       14.73      9.31 o 
  -5   6  13       20.02        9.43      8.22 o 
  -4   6  13        9.34       -6.80      9.66 o 
  -3   6  13       11.60        9.72      7.90 o 
  -2   6  13       58.70       80.74     15.26 o 
  -1   6  13      795.09      709.90     41.85 o 
   0   6  13       31.52       39.10     11.75 o 
   1   6  13       95.00       75.32     16.03 o 
   2   6  13       17.27       25.99     10.68 o 
  -9   7  13       76.22      104.77     20.97 o 
  -8   7  13       89.94      146.49     22.07 o 
  -7   7  13       47.36       68.60     16.07 o 
  -6   7  13      151.22      141.25     20.81 o 
  -5   7  13      137.92      195.37     24.01 o 
  -4   7  13      219.59      179.26     20.26 o 
  -3   7  13      144.51      142.11     19.69 o 
  -2   7  13      166.56      135.29     19.25 o 
  -1   7  13        1.43        7.75      8.44 o 
   0   7  13       36.33       25.46     10.73 o 
   1   7  13      113.69      126.57     20.17 o 
   2   7  13      550.42      524.90     40.35 o 
  -8   8  13       54.20       46.10     13.27 o 
  -7   8  13       50.99       44.46     14.36 o 
  -6   8  13        1.98       10.33      9.09 o 
  -5   8  13      204.23      199.72     24.49 o 
  -4   8  13        7.35       20.79     14.69 o 
  -3   8  13      307.00      290.45     28.21 o 
  -2   8  13       38.24       31.63     11.95 o 
  -1   8  13        4.01        3.47      7.61 o 
   0   8  13       49.74       60.98     14.32 o 
   1   8  13      381.49      360.08     33.98 o 
  -7   9  13       80.51       84.85     17.98 o 
  -6   9  13      115.14       99.56     18.32 o 
  -5   9  13       18.78       34.38     13.08 o 
  -4   9  13      124.70      123.81     14.32 o 
  -3   9  13        0.46       13.02      7.81 o 
  -2   9  13      105.01       87.49     17.61 o 
  -1   9  13       17.23       13.94      9.91 o 
   0   9  13       64.59       60.67     15.05 o 
  -6  10  13      109.21      115.41     19.79 o 
  -5  10  13      172.88      195.76     25.75 o 
  -4  10  13        1.02        4.18      5.98 o 
  -3  10  13      363.33      351.09     33.29 o 
  -2  10  13       14.40       15.33      9.81 o 
  -1  10  13        2.52        2.06      9.46 o 
   0  10  13       54.12       52.88     15.80 o 
  -4  11  13       42.15       36.99     14.27 o 
  -3  11  13       25.47       22.24     11.01 o 
  -2  11  13      112.66      119.46     20.21 o 
  -1  11  13       43.26       48.85     14.67 o 
  -8   0  14       37.54       41.02     11.16 o 
  -6   0  14      224.23      203.80     20.90 o 
  -4   0  14       10.25        9.79      8.44 o 
  -2   0  14       62.72       40.20     11.84 o 
   0   0  14      378.72      326.30     35.73 o 
  -9   1  14       74.77       98.09     12.08 o 
  -8   1  14       63.78       86.98     10.84 o 
  -7   1  14       16.57       18.62      6.95 o 
  -6   1  14        9.56       11.56      4.89 o 
  -5   1  14       83.68       85.90      7.18 o 
  -4   1  14        0.28        4.51      5.29 o 
  -3   1  14     1151.70     1082.92     39.75 o 
  -2   1  14        1.22       -6.17      8.98 o 
  -1   1  14        2.22        0.61      6.88 o 
   0   1  14       20.24        0.37      6.87 o 
   1   1  14        8.91        9.85     14.30 o 
  -9   2  14       77.42      108.67     19.07 o 
  -8   2  14        1.07       -4.79      8.46 o 
  -7   2  14        3.17        7.40      8.06 o 
  -6   2  14       56.58       52.72     12.61 o 
  -5   2  14      175.20      177.43     12.08 o 
  -4   2  14       66.64       60.88      9.62 o 
  -3   2  14        1.30        6.23      5.99 o 
  -2   2  14      431.86      388.52     25.25 o 
  -1   2  14      231.96      236.01     21.79 o 
   0   2  14       73.81       40.70     10.11 o 
   1   2  14       12.21        8.61     23.03 o 
  -8   3  14        3.93        5.40      7.61 o 
  -7   3  14        0.99        9.06      8.65 o 
  -6   3  14       51.28       91.93     16.17 o 
  -5   3  14      204.67      229.98     23.44 o 
  -4   3  14        8.84       20.07      6.45 o 
  -3   3  14        1.58       -2.30      8.89 o 
  -2   3  14       34.60       27.72     11.84 o 
  -1   3  14      804.40      779.80     37.48 o 
   0   3  14        4.18        7.01      8.19 o 
   1   3  14      164.80      156.11     19.22 o 
  -8   4  14        4.25       -0.46      8.03 o 
  -7   4  14        0.19        1.68      7.47 o 
  -6   4  14       23.82       37.10     11.47 o 
  -5   4  14       19.24       24.61      9.74 o 
  -4   4  14      350.96      392.31     29.17 o 
  -3   4  14      120.20      109.22     15.64 o 
  -2   4  14      224.22      192.11     20.74 o 
  -1   4  14      136.53      129.69     23.09 o 
   0   4  14      146.58      137.09     24.78 o 
   1   4  14        2.53        9.21     10.01 o 
  -8   5  14       57.38       83.84     17.60 o 
  -7   5  14      448.75      416.43     34.66 o 
  -6   5  14       11.91       12.35      9.18 o 
  -5   5  14      100.94       62.75     14.45 o 
  -4   5  14        2.45        5.97      5.25 o 
  -3   5  14       63.66       74.27     14.47 o 
  -2   5  14        2.09       24.26      9.83 o 
  -1   5  14      156.78      152.89     19.79 o 
  -8   6  14       62.62       74.23     16.49 o 
  -7   6  14       83.37      107.58     18.70 o 
  -6   6  14      254.97      250.38     27.32 o 
  -5   6  14        0.42        8.96      9.60 o 
  -4   6  14      164.97      153.18     14.90 o 
  -3   6  14       74.14       62.16     14.14 o 
  -2   6  14       53.38       53.86     12.25 o 
  -1   6  14       11.83       21.53      9.52 o 
   0   6  14      285.56      253.17     26.85 o 
  -7   7  14      411.56      385.46     34.74 o 
  -6   7  14       79.16       65.48     16.07 o 
  -5   7  14      143.78      111.72     19.22 o 
  -4   7  14        1.01       -5.58      7.46 o 
  -3   7  14        9.37       10.24      7.82 o 
  -2   7  14        3.04       13.05      9.31 o 
  -1   7  14      200.09      174.96     22.88 o 
  -6   8  14       21.76       14.29     10.08 o 
  -5   8  14       90.47       79.79     16.40 o 
  -4   8  14      166.59      162.59     21.98 o 
  -3   8  14        3.69       -5.32      7.63 o 
  -2   8  14      120.00       96.75     16.75 o 
  -1   8  14       14.33        7.33      9.12 o 
  -5   9  14       59.04       54.49     15.16 o 
  -4   9  14        2.22       -8.38      9.35 o 
  -3   9  14      193.65      237.32     27.45 o 
  -3   0  15       53.31       40.02     13.36 o 
  -1   0  15      417.74      344.03     36.95 o 
  -7   1  15      112.85      134.85     19.37 o 
  -6   1  15        6.46        6.74      6.36 o 
  -4   1  15       64.37       62.75     10.77 o 
  -3   1  15       25.29       32.22      9.00 o 
  -2   1  15       10.53        4.94      9.24 o 
  -1   1  15        1.23        8.89      7.71 o 
  -7   2  15        0.63      -11.92      9.33 o 
  -6   2  15        9.71        5.26      7.18 o 
  -5   2  15       74.47       96.53     15.87 o 
  -4   2  15       33.69       44.58      9.39 o 
  -3   2  15       39.99       16.12     19.64 o 
  -2   2  15       72.33       42.71      9.19 o 
  -1   2  15       79.53       56.52     12.00 o 
  -6   3  15       80.04       64.55     14.03 o 
  -5   3  15       48.54       32.37      7.84 o 
  -4   3  15       35.26       32.64     11.87 o 
  -3   3  15       26.75       25.88     15.44 o 
  -2   3  15       33.83       28.02     11.77 o 
  -6   4  15       15.94       16.99      7.70 o 
  -5   4  15      234.00      305.33     28.86 o 
  -5   5  15       13.13        8.37      8.71 o 
                                                 
